# Supplementary material for: Stem cells and fluid flow drive cyst formation in an invertebrate excretory organ
Source: eLife. 2015 Jun 9;4:e07405. doi: 10.7554/eLife.07405 (PMC4500094; doi:10.7554/eLife.07405)
Supplement: Supplementary file 1. — Summary information of the planarian homologs of slc genes. DOI: http://dx.doi.org/10.7554/eLife.07405.049 [file elife07405s001.xlsx]

## Sheet: Note
Supplementary file 1: Summary information of the planarian homologs of slc genes.
No.	New ID	Top Hit - Homo sapiens	E-value	Gene Expresssion Pattern - Asexual strain	Gene Expresssion Pattern - Sexual strain	RNAi Phenotype	GenBank	Sequences	Forward Primer	Reverse Primer
1	Smed-slc1a-1	excitatory amino acid transporter 1 isoform 5	7e-71	No discrete pattern	Testes			AATGAATAGGAGTAATTTAAAAAAGTTTTTTAATAATAAAGATAACATTTTGTTAATTTTAACAATAACAGCTGTTATAATGGGATTATCAATCGGTCTAATAATAAGGTCTTTGGTTGTTGTTCCAGCATATTGGGCTCATGTTATCGGGTTTCCAGGAGAAATATTAATGAATATGTTTAAAATGCTTTAGCAAATTTAGACCTAACCTCTTCAGCGAAAGTGGGAGCTTACACAATGACTTATTATTTATTTACTACTTTGATGGCTGTTATAATTGGAATAATTCTTGTTGTTTCAATTCATCCTGGAGATCCCACCGTTAAGGATAATTTAGAACCAAGTAAACCTGGAAGAAAAATACCACCGAAAACACTTGATGCCTTTCTTGATTTAATT…	GTTGTTCCAGCATATTGGGC	TGTTCACAATTTTCATGATGGC
2	Smed-slc1a-2	excitatory amino acid transporter 2 isoform X2	5e-176	Brain; Central nervous system; Pharynx	Not tested			GCAATAAAAAAGAACAAGCATTTCCAAATTGAATTTTATTGGCATATATATTTATAAAAATATTTTTTTATATTTGTCTGTGATTATATTCCAAATAATAAAATGACTTTTGGAAAGCTTAAACGCCGAAATCCACAAGATTGTGAATCTGCAAATGATGGAGCCACACGAGAACTGATGAGTCCAGATGAATCCAGATCTCCTTCAAATATGTCAACAAAAACATGCCTAGATAAAGTTAAAGGAGCCTTCAAAAATGCTGACAATATTCTTGTTTCACTTACCGTTTTGTCTGTGGTTTTGGGAATGGGAGTCGGTCTAGTCGTCAAGTTAACTCTGAGATACGATGATTATGCAGTTATGCTCATCTCTTTTCCAGGAGAATTACTAATGAATATG…	ATGGAGCCACACGAGAACTG	TGGTTACACAAGAAACAAGACCAC
3	Smed-slc1a-3	excitatory amino acid transporter 3	2e-123	Protonephridia; Brain; Central nervous system; Pharynx	Not tested			TGATAACGCAAATGATGTTTACGTTAAATCGGTACAATGATTGATAACTGTGCGAAATTCGGATTTGCATATCTTAATGACTTCGAACCCAAAGATTGATGTAAATTTAACAAATATTTAACTTTGAGATTTTACAAACCGGTTCACAGTTAAAATGGTGATTTTAAGGAATTTCAGAAGAAGTAGGGTTGGAAAATTCCTTCAAAAGAAAGATAACATTCTAGTAATTTGCACTATCATAGCTGCGGTTTTGGCAGTTGTTATTTCGATTCCAATGAAATCTTTGGATTTGTCTGCAAAAACCATTTATTGCATTTCTATTCCGGGAATAATACTGATGAACCTGTTGAAAATGATGATTTTGCCATTGTTAGTATTGAGTTTGTTAACGGGTCTCAC…	TGACTTCGAACCCAAAGATTG	TCTGGATTATTCCTCCACCG
4	Smed-slc1a-4	excitatory amino acid transporter 2 isoform 2	3e-147	Gastrovascular system	Not tested			AATAATTTTAAAAGATCAAACACAATGAGAAAGATTCATTTAAAAAAATTTTTATCAAACAACGAAAATATTTTATTCGTATTAACTGTATTTTCGGTTTTCACTGGTTTATTAGCGGGATTCTTTATAAAATCCACATTTATAGTAAATGAATATCAGATTTATTTGATTTCGTTCCCGGGAGAAATGCTAATGAACATGTTGAAAATGTTGATCCTTCCACTTCTCACTTCAAGTTTAATCACTGGTTTATCAGTTTTGGAAACCAAGTCCAGTGGTAAAATTGGATTGTATACGGTCCTTTATTATGGAATAACTACTTCGATTTCATTGATTATGGGAATGGTTTTGGTTGTTACGATTCATCCAGGAAATCCAAAAATTAAAAATCTTCAACCT…	GGAGAAATGCTAATG	CCTGAACCCAAAGAATCACC
5	Smed-slc1a-5	excitatory amino acid transporter 2 isoform 1	0	Brain; Central nervous system; Pharynx	Not tested			GTGAAATTTGCCAAAATTTTCTCACATTTTGTCTCGGTTTCACGAGGTCATTCGAAGTTTTAACGGAAGTTCGATTCGGTTGACGAACAAATTATCATATATTGTACAGGCTTAACGCGAAAATCTTATTGTACATATAAATAATAAAGTCACTAGTCAAAGAAATAACAATTTGTATCTGTTCAAAAATCAACGATAACGATGAGTCCAAAAGTAAATGTTCCACCAAAGTTACTGAAATTTTTTAAAAACAAAGACAATGTATTGGTGGCACTTACGATTGCTTCTGTGGTGCTCGGTTTGGCAATGGGGCTCCTGTTAAAATTTGTGGCCACAATAAGTGACCGACAAGTCTATCTCATTGGATTTCCGGGAGAGATGTTAATGAATATGCTGAAA…	TACGATTGCTTCTGTGGTGC	CACAAATGATCAACGATTCC
6	Smed-slc2a-1	solute carrier family 2, facilitated glucose transporter member 1	1e-114	Brain; Central nervous system; Pharynx	Not tested			CAAATGAGCTAATAAATTCATTTTTCATTTTAATCCGAACCTCGCATCATCAGCTGAATACATGAAGTTCTCCGACATCAAAATGTTTCAGATGACCCGCTGGCTTTTGTTGAGCAGCATCACTGTGGCATTAGGATCATCTTTTTTATATGGTTATAATGTAGCAAAATTGAATACACCGACACAAATGATTCAAGATTTTTTCAATGAATCCTACACAAAACGTTATGGGTCTCCACTTTCGAAAAGTAGACTGAATATCCTTTGGTCATTCACGGTGACGATATTCGTTGCCACTGGAGCCGTTGGGTCTTTTATTTGTGGGTGGATCGCCGATAAAATTGGAAGAAAAAGATCCCTTGTGTTGAATAATTTCTTAGCGATTGTTGGAGGTCTATT…	AAATGTTTCAGATGACCCGC	TTTCGAAATGGGATCCAAAG
7	Smed-slc2a-2	solute carrier family 2, facilitated glucose transporter member 1	4e-88	Epithelia; Protonephridia; Photoreceptors; Pharynx	Not tested			CACACTTTCAAGCACAGTTAGTGCAAGATATAAAGTGAATTTGGTCTATGATTTATTGTAAAATAGCTTTCAATGACTAATGAACACCTTGTGATAGATAGTCAAAATAAAAAAAAAATCTCCCCGATACTTATTTTGACGGTGTTTATAACATGCTTTGGTTCATCTATGCTTTATGGATACAACATGGCCGTCATAAATCTTCCAGCAGACAGAATAAAATGTTTTCTTAACAAAACAATTCTTAATGTTCCATGCAGAGATGCATATAATAGTTCCAATCCAATCTTCAACAGTACTGTGAATAACGTAGAATCAGGATCCATTGACGCAAATTTTCTTTATGCACAAACTAGTACAGTTTTCGTTATTGCCGGGGTGATTGGAGCGTTTTCGACT…	GCCGTCATAAATCTTCCAGC	AATGCCAAGTCTCGAGCAAC
8	Smed-slc2a-3	solute carrier family 2, facilitated glucose transporter member 1	3e-67	Photoreceptors	Not tested			ATGAATAATCAGAACAAAATCAAATGTTTCTTAAACATTTCGATACTCAAAGTACCTTGTAAAGAAGCATTTAAACAAATAAGTATCAATTACAATATTTCTGTTGTGAATTTCACTAAAAGTTCTATCGATGCTGATTTTCTCTATGCCCAAACTGGTACGGTTTTTGTCGTTGCTGGAGTCATTGGGGCGTTTGCTACATGTTGGGTGGCAGATTTATTAGGAAGACGCAATGGCTTGTTATTCAATCATTCATTTGTCATAATTGGAGCAATAATAAACGGATTAACGGTAAAGACTGGAATAGCAGCTTTATTGTTTATTGGGAGATTTTTTATTGGTATTAATTCCGGTATAACAATTGGTCTAGCGTCGATGTATCTCACTGAAATTGCTCCA…	ATGGCAGTCATCAATCTCCC	TGTGCGATTTTTCGTTTCAG
9	Smed-slc2a-4	solute carrier family 2, facilitated glucose transporter member 1	2e-86	Brain; Central nervous system; Pharynx; Protonephridia	Not tested		FJ588611.1	TCTTCCGATCTATTTAATATTTTTCTAAATATAGAATTTAATAGAAAATAAAATGGGCGACGAACATTTGGTTCCAAATTCACATCAAGGAAAAATTTCGCCCACTCTGATCCTAACGGTTTTTCTGACATGCTTTGGATCATCGTTGTTATACGGTTACAATATGGCAGTTATCAACCTACCTGCAGATAGAATCAAATGCTTTCTTAACGAGACTGTGCTCAACGTTCCGTGTAAAGATGCATACGATACATTGAGCAAAACTTTTAATTCTTCGATCATTAGTGGCGTGAAATCCGGTTCAATCGACGCAAACTTTCTATATGCACAAACGAGTACGGTTTTCGTTATTGCCGGCGTAATTGGGGCCTTCTCAACTGGTTGGATAGCGGATTTAGT…	GAAAAATTTCGCCCACTCTG	ATCACAGTCGTACCGAAGGC
10	Smed-slc2a-5	solute carrier family 2, facilitated glucose transporter member 1	5e-122	Subset of cells in the epithelia; Discrete cells in the mesenchyme; Subset of cells in the gastrovascular system	Not tested			AGTTGAAATTAAATTAAGTAAATACATCTTTCAAAGTTATTACGAAATATTAAAAATAAAATCTTTAAGCAATGGTTACTTTTAAGCTTATCTATACAATCTTTACAATAGTACTTGGATCATCATTACAGTTTGGGTATCAAACCGGCGTTGTAAATGCTCCATTAAAAATTATAGAAAATTTTATTCGTAACAATACTTTTGAAAGATTTAATAAAACTTTAACTAATCAAGAACTCGAAATAATAAGTTCAGTAGTCGTTACCATTTTTCCAATCGGTGGTTTAATTGGTTCACTATTTGGCGGAATTATCGCTAACAGATATGGAAGAAAATTGAGTATGATGTTAATGGCAATTCCAACGGCAATCGGATCAGTACTTATGGGTATTTCTTTGA…	TTTGGGTATCAAACCGGC	AGGAACAGGTGAGTTTTGGG
11	Smed-slc2a-6	solute carrier family 2, facilitated glucose transporter member 3	8e-74	No discrete pattern	Testes			TTTTAATTTAAAATTAATAACAAATTAACTTTATTAAATAAAATTCCCAATTAATGGCGGACAACGAAAAGTTATTTTGGTTTATGGGAAAACCAGCTAAAATAACATCAACTTTGTTTCTGGCTGTTTTTGCAACAACAGTTGGGTCCTCCTTGCTTTTTGGATATAGTATGGCAGTTTTTAATAATCTTGAAAAAAGAGTAAAGTGTTTTTTGATGGCAGAGGCCTGCTCGGTATTCATTGACCAAGAGCACCAATTGCAAGCAAATGCCTGGTACGCGGGACTTACAACAGCGTATATTGTACTTGGTACAGTGGGTTCGTTTTGTTCTGGTATGGTCAGTGACTTTTTCGGGAGAAAGAAAGCATTGTGGTTGAACTGTATTGTAGGCATTATTG…	TCGGGAGAAAGAAAGCATTG	TGCAATTTCAGCAAAAGAGC
12	Smed-slc2a-7	solute carrier family 2, facilitated glucose transporter member 1	1e-119	Epithelia; Pharynx	Not tested			TGATTCAGCCAATAAAATGAAAATTCAAATAGACTATTGGATATTATTCTAAAATATATTTTGTTGAAATAAATTTATTAATATGGAAATCGTTGACAGTGCTGAAAATTTAGTGGATTCAGGCAATATGATAACTTGGCGGTTATGCTTTTCAAGTTTTGTTGCTTCTATTGGAATGATTCAGTTCGGATGGAACACCGGAGTCATAAATAATCCACAAACGTCCATCAAGCTGTTTATCAATGAAACATTAGTCAACAGAGGAAGCTTTGTCAGTGATAGTAAGATTAAAATATTGCTCGCTACTGTAGTTGCAATATTTGCTGCGGGGGGCCTCGTGGGAGCATTAATTGCTGGCTGGCTGTCCAATCGATTTGGACGGCGAAACGGAATTCTAGC…	CACAAACGTCCATCAAGCTG	CAATGAAATCGCGATGAAAG
13	Smed-slc2a-8	solute carrier family 2, facilitated glucose transporter member 3	3e-47	Photoreceptors; Discrete cells in the mesenchyme	Not tested			TTCCGATCTGGAACCCCCGCCATCTTCCATTAATATTAACAAGAATATTTCTGGAAAATGTCATTTATTTTGGTTTTCTGGACAGCCGTGTAAAATATTACCAGGACTTTTGCTTGCGGTATTTGTTACTTGTTTGGGATCTTCAATGGTCTTCGGTTACATCATGGCGAGTTTGGATAACACTGAATCGTATGTTAAAAGATTTTTGAAAGAAACAAATTGTCTGGCAGATATCAAAAACTGTACATCCGTACATTATCAAAGTTCTTTGGAATTTCAATACGAACTTCTTAATTTCGCCTATATTATTTCTGGAACATTTGCTTGTATTTGTTCTGGTATACTTGCGGATAAATTTGGAAGGAGAAATATTTTGATTGCCAACAACATCATTGGAAT…	GGAATCATTGGAAGTGGCTG	ACCGATTCCCATTGCTACAG
14	Smed-slc2a-9	proton myo-inositol cotransporter	1e-79	Gastrovascular system	Not tested			GAGTTCATTGTAATTTTAAATTTCATATTTATTTGTAGTTTTAATTTAATGAATTTCGAATACAGTATAGATAGTCTATTTGACGCTGGTAACATTGAAGTGCTTTACACTAACCAATTTATCCATTATATTACTTTCCCTATAATTGGCGGGTTTATGTTTGGCTATGTCACTGGAACCGTTCCAGACGTCTATGGCATTTTCCATATGTTTATGGTTGCTACCATAGCTGGGGGAGCATTGTTGAGCTCATTACCAACTGGATATCTAGCTGACAGATTTGGACGTAAAAAAACAATCATATTATCCTGTTTGTTTTATATTGTTGGATCTTTAATAAGTTTTAATTATCGTGTGGTAATTGCTGTAGGACGGTTCTTGATTGGAATTGGACTTGGT…	AATTGGCGGGTTTATGTTTG	CGCGGAATAGATCCAAAATG
15	Smed-slc2a-10	proton myo-inositol cotransporter	1e-157	Brain; Central nervous system; Mesenchymal cells	Not tested			ATTAATGGTTGTATTTTGATTAATTTTAATTATTAAATCACTAATATTAAATCAATTATTATTTATAAGTACCATTATTTAGAAAGTTTGAAAGTGTAAAATAATGAATTCGGATAGTAGTTCTGAAAATCTATTAATATCTGAAAATTTTAAAATCCGCAACTCTCGAAGCTTTATATGGCAAATAATATTTCCAATTATTGGAGGATTCATGTTTGGTTATGATACTGGAGTTATTTCCGGGGCTCTTTTATTAATCAGAGATCATTTTCATCTCAGCACAATTTCTCAGGAAATAGTTGTCAGTGGAACAGTATTGTCAGCTGCATTAAGTTCTTTGATAACAGGATGGTTATCGGATTGGATTGGAAGAAAGAAAACTATCATAATTTCATGTAT…	AATCCGCAACTCTCGAAGC	CCAGAATGTCCCGTATTTGG
16	Smed-slc2a-11	solute carrier family 2, facilitated glucose transporter member 3	3e-42	Ubiquitous mesenchymal expression	Not tested			ATTATTTTGAATTATTATTGAATATGTTATTTAATTATTTCTATATTTAAACTAGCTAAAATTTTCGTTACAGTTTTTTATTTATAAAACTCTCTGGTCTTATTTTAAAGTGAAAATGAATTTCAGTAGTCATCAAATATATTTTTATTTATTACTTTTTGGAGTTTGTTGTGGACCAATTTTTACAGGTTATATATTGGGGTTTTCTTCACCTACAATCAGAGATCTTACTGGAATTCTATCTGTCATGCAAATGTCATCGTTTGCATCTATGCTTTACATAGGTGGTACAATTGGTAGCTTATTTATAGCCTATGTTATGGACAAATGGGGCCGTAAAATGAGTATAGCTATATCAGCTATTCCCGCTATAATCGGATGGATATTTATTATTTGGTG…	TTTTGGAGTTTGTTGTGGACC	TGGCTAAACAACCGATTTGC
17	Smed-slc3a-1	4F2 cell-surface antigen heavy chain isoform c	2e-19	Brain; Central nervous system; Photoreceptors; Ubiquitous mesenchymal expression	Not tested			TAAGATTTTAATTTATTTTTAAGGCAATATTTTATTTTATCACACTTGAGCTACAGTAAATTTTTGTGGAAAAATGGCAAATGACGTAGAAATGAACGACGTCCAGAAACCTTTAATGAAAGATTCTGATATAGAAAATATTCCTGAGGTAGAATTTAAATCTATCAAACAAGATGCTGAAATTGTTAAAAAAGATGACGAATTTCGAGGATTAACTAAAGAAGAATTGGAAAAATTTGCTAAAGATCCGTTTTGGGTGAAACTAAGATTGATATTATTTATACTATTTTGGATTGTTTGGGCTACAATGTTAGTGGCAGCTATACTAATTGTTGTATTTAGTAAGAAATGTCCAAAGAGACCAAAATTAGAATTCTGGCAGCAAAAAACAGGCTACTG…	ATGAACGACGTCCAGAAACC	TTAAAAACGTGAACCGAGCC
18	Smed-slc4a-1	sodium-driven chloride bicarbonate exchanger isoform X3	0	Brain; Central nervous system; Photoreceptors; Ubiquitous mesenchymal expression; Phrynx pouch	Not tested			CATTTTTATTGGCGATTATTTGTAAGAAATTTGTAATTTTGAACTAATAATCGTTTATTCTTAAATTAACATTTTAAGTAATATTTATTACTAATTACGATAAATAATGGATATCACTGTTGGAGATGAACCAATTCTCGATCGTGGATTTCAGTTTACTCATTATCATCCATCGGAAGATGAAATTGAAGATCATCGATCCCAGCGAGCTCTATATATTGGGGTTCACATGCCTCCTGATCGAATTCATCAACCGACTCGACAGCGACGTCGACGACACAAAAAATCGAAGCAAGGCCAACATGACAAAAAAGACTATCTAACAGAAATTGCGGAGGATGACACCGAAAAGGCTACTGATCCTAGCCAACATGTCATGTTTCTTCTTGGTGAAGATGA…	TGAACCGCCTAAGAGTGGTC	CTCGCAGAAGGAGGAATGAC
19	Smed-slc4a-2	sodium-driven chloride bicarbonate exchanger isoform X3	0	Protonephrdia; Subset of cells in the brain; Epithelia	Not tested			CAGTTCAGCATCGCTTTTTGAACTTCATTATTTAAAATGTTCAATTTAAGTTCAACCGAAAATAATGACAAGGATAACCAGCGTTACTTATTTTGTCAGTTGAATGAATTGGAGCCTTCTAGTAACAAATGGTATGAATGTTCAAGATGGGTAAAATTCGAAGAAGTAGTGGAAAATACGAAGGAACATTGGTCAAAGCCTCATGTTGGAGTTCTGTCTTTAAGGAGTATATTAACCTTTAAGTCAATGATTTTGCATGCGGTGATTTCATTAAACCACGAAGGGGAAAATATAGAAGACGTGATTGATTTGATTTTACGGAAAGCAATAGATGAAAAGAAATTAGATTTTTCACAGGAAGAGGAATTAAAACAATTATTATCAATGTGTCACTTAAAT…	TTGGTCAAAGCCTCATGTTG	AGCAGTGAACAAATGGACCC
20	Smed-slc4a-3	anion exchange protein 2 isoform 1	5e-45	Brain; Central nervous system; Ubiquitous mesenchymal expression	Not tested			TATTAATTTAGACTTCATTTATAGACTTTATTCTCAACATAAATTAAAGTGAGGTAAATCCATTATTTAAGAACTCAATGTAATAAATTTCTCATGTTTACAAAGCGGAAATTTGCGAAGAATGTCAAACATAAAAATGTAAATTTTGAATCGTATTCAGTAATAAATAGCGATTCATTATTGCAAGAGGATTGTGTGCCAGGATTTTATTTCGGAAGTGCTGGTAGTATTTCCCACGGAACTAGTAATCCTCCACTGCCCTGGCATTCAAATAAAACTGATCGCTCCGGTTCGGGTTATTCACATGAAGAAATTGATAAAATAATTGCTCCATCGGATCGATTTGAAAATTTAATATCAGATAACAATGCTGATGAACGCAAACCCGAGATATTTGTA…	ACGCAAACCCGAGATATTTG	TCCTAGCATTGCTGACGTT
21	Smed-slc4a-4	sodium bicarbonate transporter-like protein 11 isoform X2	0	Brain; Central nervous system; Pharynx	Not tested			ATTTCATTCACCAATGAATGGCTTAAAAATGTCTCAAATTATGATTTGTTATTGTGATTTACGAGAACTGCTTTTGTTTTAATGTATTCGGGGGATTTGTCGCGGGAAATCAGCTATTTTCAATAATTACTGATCTGAATTGATTTTGGTATTTTTTCTTTTAATGAAACTCTGCCTGTAATAGGAATATTTTGTGGAGATTTTATTAGCAAACTCTCAAATTGCATGCTCAATAATTATTGAGAAATTAACGCATTTTTCTTGGGAGATCGTTTTCCAAATTAATTGATAAAAAATGAATAATTTGATGCCAACACAAAATTCCTTGAATCGAAGAAACTCGAGGTCCGTCGACCATTTGAACATGATCAATTCCTATTCATCGAATGATAAATCAGT…	CCCTTAGCAATGGACGTTTC	TATGACATCTCGCTGGTTCG
22	Smed-slc4a-5	sodium bicarbonate transporter-like protein 11 isoform X2	2e-180	Brain; Central nervous system; Cells at the tip of the pharynx	Not tested			CTGAGTTTACTTTGAATTTAATTCCATCATTTATATTTTCTTTTACAAAATGTTTTCAACACATAGTGAGGCTAATTCTGAGCTTGGTGAAGATTGCAATGAAGCGACTCCGTTTACTGAATCGCAATATGAAACAAAATCCCAACATTTGTCCCTTTCACCGAACTTTTTGTCCCATAATACAAGTCATCACAGTATTGTATTGGAGAATTTAAATAACGTCACCGATAGGCGTACGAGCAACTTATCACAATTCAATAATTCTGATGGTTATCCAGATAACATAAGTATGCTCAGTGGAGTTAGTGGAATAGGACTAAGGAATCTCAGTTTATTCTATAATTCTCCTCCTCCATATTTGGTATTATCAAGATTAGAAAAATTACCACTGAAGGATTT…	AACATTTGTCCCTTTCACCG	CTGGGAGAGAAACCAAGTGC
23	Smed-slc4a-6	band 3 anion transport protein	8e-84	Protonephridia; Pharynx pouch; Mesenchymal cells in the mid-region of the animals	Not tested	Movement defect; Acidocis; Lysis	JN837711.1	TTATTAATTTAGTTGAATGTTTAACAAAAAAAAATCATCTCTCGGAACGTCATATCAAAATGAAAACTATGAAGAGGAAAACGTAGGAGAAACTAGAAATAGGTACCTGAGCCAGAATGCTTCGGTACCAGATATGGAGATGTCCGCTACACGAAACGATGTCGATCAGTTTATTACAGACTTGGAAAATACTGAAAGATCCCTTTCAGCAGCACAACTCGGTCCATCTAAACATATTTCAGTTGACAACACAATGATGGTGCCTCACTTCCTAGAAGGGATCAAAGAAGAAATCAGTCACGATGGCTCTCCTGGTTTTGTGTTATCAGATACGAAAAATCTTTATAATTCAAATTATGACAGTGGACAAGATAATGTTTCTACTCATAACGCAAGAGA…	GGAATGGGAAATTCTGAGCC	TGCCTTCATCCTTTGAATCC
24	Smed-slc4a-7	band 3 anion transport protein	3e-68	Protonephridia; Epithelia	Not tested	No photoreceptor; Lysis; Abnormal protonephridia		TTGTATTTAACTGAAGTCAAATTTGCTAGATTAACATTAGTAATATCTAGAATATTTATTATCATTTTATGCATCATCAAAAAATTAGCGCAGACAATCCGGTTTATGAGGAAGACGAGAACGAAATAAAGGACGACCAACCTGACTCGGAAGTAGCTGGAGGAGAACTGAAACAATGGAGGAACTCAATCGAACAGGAAGGAGATATGAGTTTTCATGATCAACCTATCTATATGAAAAAGGAAAGTTCAGCTACAACTATTTGCCAGACGTCAGTTCCAGATTTACTGATTGAATTGGATATCTTGTACCTGAATCCACGCACAAATTCGTATTGCTGGACTGAGAAATCAAGATGGATAATTTACGAAGAAGATTTCGACATGGAGCTTAGACGAT…	CCTGACTCGGAAGTAGCTGG	TTCTGCGCTGCATTAAGTTG
25	Smed-slc4a-8	sodium bicarbonate transporter-like protein 11 isoform 3	0	Brain; Central nervous system	Not tested			TCAAAATTATAATTTTTCCACGACGCAAAAACTTTCGTTTTTTCCTCGTTTTTTTTTGGTTTCTTAAATATCCACATTTTATTCTCCGTATATAGGAATAGTTTGCTGAGGAAATTCTATGTCAGACTCTGATTTGGGAATTCAGACTTCATTGGAAGAAATCCCGTTGAAGTGCAACCTCAAGAGAATCAGCAATGAAATTAATAATCACAATCATGAAATTGATACGGTCGGTCATAATATTTATTCCAGTCGGAGACCTTCCTCGTTGCATCAGACGACCTTTTCCGGACGAAATTATTATTCAATGCCCACCGGCGAGCAAGAAGTTACGATCAAAGACAATCGAACGTCTATATCAAGTCATTTATTTCTTTTGCCTCCTTCTCCGGGTAGAAG…	TTAAAACTTCCGTGGCTTGC	ATTTTTCGTCGATCACTCGG
26	Smed-slc4a-9	sodium bicarbonate transporter-like protein 11 isoform 3	3e-44	Brain; Central nervous system	Not tested			TTTTTTATAATGGATACGAACAAATTCAATGGATTACGCAAAGTCAGCATATCAAGTCAATTGACAACCAGCATTTTATTTGACCCCTCTTTTAACCCAATTGACTGTGACAAAAAGAAGAGAAATAGTTCATTTAGTTTTAGAGATGTACATAAGCTTCTTTCACCACCAATTACGGATAAATCAGCAGCGAAAATTTCAATTCCATATTTGATGCTTGTGTCTATTGATAAAGTAACGGCCAAAGATTTCTCAACTGAAGTTCGAGCAGTTCTTGATATTCAAAAGTTTTTAAAAGAGGCTACTATCATTCTTGATATGGAAGAATTTCAGCCAATAAAAATTGTTGAAAAGATTTTATATAAAATCATTTCTGATAAAGAAATAGAAATCGGACAA…	CCAGCATTTTATTTGACCCC	ACATTTCCGCATAAAAC
27	Smed-slc4a-10	sodium bicarbonate transporter-like protein 11 isoform 2	2e-37	Brain; Central nervous system	Not tested			TCTTCCGATCTCACAGCATTACAAATGTGTCAACTCAGACTTTGGCTATGTCGTTTGCTCTGGCTATCCCGATTTCCTTTGTGTTTTTCTTTGATCAAAACATCACAAATTCCGCCATCAACAGAGCCGCTCATAAAAGTTTCAGAAAGAAACCGACACCTAACTATGATCTTTTGGTGGTGAGCTTAATAAATTGTATCCTTTCCATATGTGGACTACCTTGGATACATGGCTCATTAGTTCACTCAAGATTGTATATGAAAGCATTTTGTGACAATGAAACAAAATTAGAGATCAACAATGAGAAAATGGGATCATTTCAACAAATAAGACTATCAAGTTTTTTTGCTCATTTACTCATTGGCGTTTCAGTCTGGTCAGTTCCGTTTATATTTGATT…	GAAACATCTTTCTTCAATCAATC	ATCTTTCAGCCCAACCACAG
28	Smed-slc5a-1	sodium-coupled monocarboxylate transporter 1	8e-129	Discrete cells in the mesenchyme; Neurons	Not tested			TATTAACTTGACATTTTTGTAGATTAACTTTTCTATTTCTTGTTAACTGTTCCTTTTTAAATCAAATGATTACATTTCATTGGTCCGATTATTTTATTTTTGGGCTTCTTCTTCTTATCTACGCTGTAATAGGATTATATTTTAAATTTAAATATGATTATGGCTTTAAAAGAAATAAAACTGTGATTAAAGAGTATTTTCTTGCAAATCGGAAAATGGGTTTAATTCCTGTAACTGCATCAATATTAGTTAGTTTTATGTCAGCTATTTCTATACTGGGAACAGTTTCTGAAGTCTATGTTTCTGGAATAGAGTATGCTGTGATAGGGTTTTCTTATTTTATTGCATTTCCCCTTGCAGCTTATGTTTATCTTCCAACGTTTTATAGATTAAAAATTG…	TCTTGCAAATCGGAAAATGG	TGTTGCGTCAATTGAACCTC
29	Smed-slc5a-2	sodium/glucose cotransporter 1 isoform 1	0	Protonephridia; Gastrovascular system	Not tested			TATTCAATTTGTCAAATAATCTTAGCACATTCTTATTTGTCTTATAATATCAAGTTTGTTAATGGCATTAGTTGGTAAACTCGAAGGGGGTGACATTGGAGTTGTGATTGGGTATTTTGTACTGGTTTTGGGTGTTGGACTATGGGCTTCATGCAGGAATCGAGGCAGCGTTGGCGGGTACTTTTTAGCAGGCCGACAAATGCATTGGATACCTGTCGGCGCATCATTATTTGCAAGTAACATTGGATCGGGTCACTTTATTGGTCTAGCCGGCTCCGGAGCTTCTTCTGGAATAGCCATAGCGGTTTTTGAATTGAATGCAATATTTATTCTTCTCATCTTGGGATGGATATTTTTACCTGTCTATATATCTACAGGAATATTCACAATGCCAGAATA…	TGGCGGGTACTTTTTAGCAG	TTCTTGTGCTGTCAAAACCG
30	Smed-slc5a-3	sodium-coupled monocarboxylate transporter 1	5e-141	Gastrovascular system; Pharynx pouch	Not tested			TTTTAAATCCTTCTTAAGCTATCGGTTTTAAAAATAAACTTTAAAGGAAAAGATGTCACAAACTCTTGGTTGGGTTGATTATTTAGTTTGGATTCTTCTGCTCGTTATCAGTCTTGGGATTGGAATTTATTTTGGTTTTTTTGAATCAAAAATCAAACGCAGAAAACAAGCGACTGAAGGAGAGACAGATGAATTTCTACTTGGAGGAAGAAAAATGGGCGCTATTCCAGTAGCTTGTTCATTGATGGCTAGTTTTTTCTCCGCCATTACATTATTAGGTACTCCAAATGAAATTTATCAATATGGCGTCATGTACTGGTTTATCGGCATTGGTTACGTCACCACTATAATAATAAGTGCATTGCTTTTCGTTCCAATATTTTACAATCTCGGTATAAC…	GGCGCTATTCCAGTAGCTTG	ATCGCACTTTGTCCTCTTGC
31	Smed-slc5a-4	sodium-coupled monocarboxylate transporter 2	1e-127	Protonephridia; Pharynx pouch	Not tested			GCATTCTGACTGAATGGTGTTATGTTACTAAAATTTCAATACTTAAGCCAAAGTAATGAGATTAATTCATTATTTCACTTTATAATGTACCAAACTCTCGGGATAACAGATTATTGCGTATGGGCTCTATTGCTCGTTTCCAGCCTGGCAATTGGATTTTATTTTGGCTACATGGACACAATTAAGCGGCGCGAAAAACCCAACCAGAGTGAAACTGCAGAATTTTTGCTGGGTAGCCGGCGAATGAGCGCATTTCCAGTTTCCTGTTCAATTATGGCAAGCTTTTTTTCTGCTATTACTTTATTAGGAACACCAAATGAAATTTATCAATATGGAGTGATATATTGGTATATTGGTATTGGATACATTATCACAATTGTGATCAGTGCGTATTTTTTT…	GCGTATGGGCTCTATTGCTC	TTCCACAGTTTTTGCAATGG
32	Smed-slc5a-5	high affinity choline transporter 1	0	Brain; Central nervous system	Not tested			TGACATTTCAATGTTCTCATCTTATAGTTTTGCCAAATATTGTCGTCATTTCTAATTGTTAAGCCAAGTTCCGCTCGGCGATTCAGTAAAGGTTAATTAGATACTCTGAATTCGAAATAGGTAAGTCAGTGCGGTGCACACGGGTATTCGACTTCATCAAAATTCGAATAATTAACAATGGTATTCTGGCTAGGAATTGTGTCTTTGGCAGTGTTTTATTTGCTAATCATTGGAGTTGGAATATGGGCCGCTAAAAAGTCCAAAGCGCCACTTGAAGGAGAATCGGAGTGTGAAAACTTAATGTTAGCTGGAAGAGATATCGGCTTGGTTGTAGGAATATTTACAATGACAGCAACATGGGTTGGAGGAGGATATATAAACGGGACAGCTGAAAATGTG…	TGTTAAGCCAAGTTCCGCTC	AAAGACATTCGTTTGGCGAG
33	Smed-slc6a-1	sodium- and chloride-dependent GABA transporter 1	0	Gastrovascular system; Discrete cells in the mesenchyme	Not tested			TCCGATCTCAATCATTCCATAAATTATAAATTTTCAAAATCGTTTTCCATGGTCAACGTAAACTGACCTCAGTTATTTACAACTATATAACGTAGTGGAACAATCGAGATTTGTCAAGTGCAAAACAGATGGAATCATCAATCGCATCGTCGAAAAGTCAGTTAGGAGACAAAACTTTGACAAGCACAGAAGGAACGGACAATCATAGGGAGCAATGGTCATCAAAAGTTGATTTCGTTTTAAGTGCTATCGGACTTTGTGTTGGACTAGGTAACATATGGAGATTTCCATACTTGTGCTATGAAAATGGTGGAGGTGCCTTTCTAATTCCCTATCTTTTAACATTGGTATTCGCCGGAGTTCCAATTTTATTATTGGAGCTAATGATAGGGCAAATGA…	TGACAAGCACAGAAGGAACG	GCTAGAAAAATTCCAATCGC
34	Smed-slc6a-2	sodium- and chloride-dependent taurine transporter isoform a	2e-177	Subset of neurons in the brain and the nerve cord; Discrete cells in the mesenchyme	Not tested			GATCTCTTCAGTAAAACAATTTCATAGTTATCGAAATTCATATCGTTTCAATTTCTCGAATTCCAGATCAAATCTCAATGACAGGTATCGTTAGAGATAAATGGCTTAATAAGTTGGACTTCCTTCTTGCATGTATCGGATTTTCTGTTGGTCTTGGAAATGTTTGGAGATTCCCATATCTATGCTATAAAAATGGCGGAGGTGCATTTTTGATACCGTATTTTATCAGTGTGGTACTCGGTGGAATACCTATGTTTTGCTTGGAGGTCTTTGTCGGTCAGTTCATGGCTAGAGGGGGCATTGAAGTTTGGAATATTGTTCCATTAATGAAAGGTATTGGATATGCCAGTGTAGTTGTTTTATTTATGCTTAACTGTTATTATAATGTCATTTTGGCCT…	TGCTATAAAAATGGCGGAGG	CATTGGTGAAATGCTCGATG
35	Smed-slc6a-3	sodium-dependent noradrenaline transporter isoform 2	0	Subset of neurons in the brain; Discrete cells in the mesenchyme	Not tested			CTTTTATTTAAACTCAAAATATGGTTTTCTGAAAAATTTCGTACGTTTACTTTGTATTTAAAAAAATAGAAACTTGCTGGAAATTATGTCAGACGGTGAAAATAACAATTCAAACAATAAAATCGAAAATCGTGAAAGAGACGAGACTTTGGAATTGGAACAAGGAGCAAATGAAAATGACAAAATGAAAATTGAATTCGACCCCGAAGATCGGGAGACCTGGGATAAGAAAATGGATTTTCTGTTTTCGGTAATCGGATTTGCGGTTGATCTTGCAAATGTTTGGCGCTTCCCTTATCTGTGCTTTAAAAATGGAGGAGGAGCTTTTCTGATTCCCTATATTCTAATGTTAATATTTGGAGGAGTTCCGCTATTCTATATGGAACTTGCCCTCGGCCA…	TTGGAATTGGAACAAGGAGC	ATGGGTCTCCCGTTATTTG
36	Smed-slc6a-4	sodium-dependent serotonin transporter	0	Discrete cells in the mesenchyme at the ventral side; Discrete cells at the tip of the pharynx	Not tested			TATGTAAATTTAATATTTCAGCTTGGTCTTGAGACTATTTCCCCGGAATAAGCGATTCTCTGAATGAGACATTTTCCAATTTTAACAAAACCACACTCGACAGTTTAAATAGTTTTAATTTTCTCTATTGACAAACCGCGAAAAAAAACCAACGGCTCACCAATGCTGAAGCGATTCAAAGCCAACAAAAACCAACCGGAAACCGAAGAAATTTATACAAACACTACCCCATTACGGCTCTTATCGGATCCCGCCCTGACAATGGAAACCGATATCATCACCACTGATGATGACGAGGAAGCGACAAACAGAATTCTCGCAGCGAATTTGAACGACAAACCGAAATTAAATGAGTTGAATTCGAGACACAATTGTGAAGTCGTCCTCATGTCTGACACC…	GAATAAGCGATTCTCTG	ATCAATGGTCTCGGTTCAGG
37	Smed-slc6a-5	sodium- and chloride-dependent glycine transporter 2	0	Gastrovascular system; Protonephridia; Pharynx pouch	Not tested			GTTTGTTTGTATGTGAATAACTTCAAATTTAAAAAAATCTATTTTTAATCGAGAATGGCATCAGTTGAAGATTCTTCTAAAACTAACGAACAAGTGATCAGTGAAGTGGATTCTCAGACTCCTAAAACTACCGCTCGTGGAAATTGGTCCGGAAGATTTGATTTTTTTCTTTCTTGTGTTGGGTATGCAGTTGGATTAGGAAATTTATGGAGATTTCCCCACTTATGTTATATACACGGAGGAGGAGCATTTCTTGTTCCGTACTTCATCATGCTTTTAATAGCTGGAATACCAATATTTTATTTTGAATTAGCACTCGGTCAGTTTTCGAGTTCTGGGCCAATTTCGATTTGGAAAGTGCAACCAATGTTTAAAGGAATTGGTTATTCAATGCTAATA…	ACAGCTCGTGGAAATTGGTC	CATACCGGTCGTCAATCTC
38	Smed-slc6a-6	sodium- and chloride-dependent glycine transporter 2	9e-169	Brain; Central nervous system; Pharynx	Not tested			TGCTTTATCGTAGTTGACCAATGAGGAATGACATCAAAAATTCCCTCAAAGTAATATTGATTCATATCCAGAAAATTCAATACATTAACTATTGGAATTATGAATAAAGATTTAACGAGGATTGTTGTTGAAAATGAGATGAACAGTTCCCCGATCGATTGTAAAATTGTCAACGAAGCCTTGAAATCTCTGGCTTTAGTGGATAATAATTCCAGGCCGAAAGAATTGTTTCCAGAAATTGTTAAAGATTCAAGTGGAGAAGAAATTCACATAACATATTCCAAACAAAGCACAGGTCCAGATCGTCAAACTTGGGGTGGAAAGATTGAATTTCTTTGCTCATGTGTTGCAATGGCAGTTGGGTTGGGAAATGTCTGGCGATTTCCTTATTTGTGTTAT…	ATGAGATGAACAGTTCCCCG	CAGACTCCTTTTGCTTTGG
39	Smed-slc6a-7	sodium-dependent noradrenaline transporter isoform 2	0	Subset of neurons at the ventral side; Discrete cells at the edge; Msenchymal cells in the mid-region of the animals	Not tested			CCCAATCACTCGATCAACTTTTACACATTTTAAAACAGATTTTTAATTAAATTTTAAACAATTTTCTTTTCAATTTCTGAGATCAAGCTCGCTCAGATGAATCAAATGATCCTAATTCAGAAAAATAATGAAAATGAAACGTCTAATGGTCCGTTTACAATAAAAAACCTAATGACCTCGAGTGACGAAACTGTGGGTTCTCTAACTCAGATACAGTCGTCCAAGGACGTCCCACAACCTCGTGAGAAATGGGTTTCAAAATATGATTTCCTCATGTCGATAATCGGATTTGCAGTTGACCTGGCCAACGTCTGGAGATTTCCTTACATTTGTTTCAAAAATGGTGGAGGTGCGTTCCTCATTCCATATTTTGCCATGTTGGTGTTTGGGGCTGTGCCT…	ACGAAACGTCTAATGGTCCG	CAGGAATTTCCAGCAGATCC
40	Smed-slc6a-8	sodium-dependent dopamine transporter	2e-162	Ubiquitous mesenchymal expression	Not tested			TTTCACTTATGACTATTAGTTTTTGAAATCAAAAAATGGCGTTTTAATATTATTTATTATTTCATTGAATAATTATATATTAATACATGTCTAATAATCACGATGTAGATCTAGATGATATTAAGAAGCAAGGCACTAGTAAGGAAAAAGAAACATCAAAAGTTTTTAAGAAAAGTAGTCCAAATGGAAAAATTACTGCTTATCTGGGTAAACGAGATTTTATAGATTATCTCGACTATGTGGACCCAGTTGATGGTGTAGTATTGATTGATCCAGATTATTTAAAGGATCGAAAAGTATTTGTTCATGTTCTGGCAGCTTTTAGATACGGTCGTGAAGATCTAGATGTATTGGGTTTAACGTTTCGAAAGGATTTATATCTTGCATCCCAGCAAGTTT…	TCAAATTGTCGAACAATCGC	TATTCGGTAGAGGACCACGC
41	Smed-slc6a-9	sodium- and chloride-dependent glycine transporter 2	1e-156	Discrete cells in the mesenchyme; Discrete cells in the pharynx; Protonephridia	Not tested			ATCAGAATCAAAGTAACTGAATCGATCATTTCAAAGGCTTGAGACAATCCGATAATCAATCAGTTTGATTTAATTTAGAATGTCTGATGAAAATACAATCAATATAAAATTAGAAGAAAAATCAAGCGACTTTCCTAAATCTATAATTGATGAAAATGGCGAAGAAATAAAAATTGAATATGAAAAAAGTGTCAAACCGAAAAGAGAGGAGTGGAGTAACCGATTTGAATTTATATTATGCTGCATTGGAACTGCCGTTGGTCTTGGAAATGTTTGGCGGTTTCCATATCTTTGCTATAAAAATGGAGGAGGTGCTTTTCTAATTCCGTATACAATTACTCTGTGTTTTATTGGACTACCTCTCTTCTTTATGGAGTTGGCATTAGGCCAATTTGCTAG…	CAAAGGCTTGAGACAATCCG	TCGGAGAATAACAGCCAACC
42	Smed-slc6a-10	sodium- and chloride-dependent glycine transporter 2	3e-113	Germ cells	Not tested			TTATTCATTACGTTATTGATTACTTCATAAATACCAAATATGGTTTAGATAATTTAATATATATTTTTTTGAAAATGAAAAAAGAATAATTGAATGCCATCACAAGACGTTGAGGCAGACCCTCGAACTGGTTGCGCAATCATCTTTGATAGATTGATGATTTCAAAATTTAATGAAAAATCTCTCAGATCTTTGTCAGCATTACGGTCGGAAGAAGATTATATTGAAATACACGATGTGACTGCACTTCGAGGACGATGGAATACGCGATTTGAATTTTTACTTTCTTGCATTGGATTCGCCGTTGGACTTGGAAATGTATGGAGGTTTCCTATTAAGGTTTATGAAAATGGCGGTGGCGCATTTCTCATTACATATACCATCATATGTATAATCCTT…	CACAAGACGTTGAGGCAGAC	TATGACAAAAATCGCCAACG
43	Smed-slc6a-11	sodium-dependent proline transporter	3e-114	Germ cells	Not tested			GATTGTAAATAGTACTGATACTTGGAGTAGTGGAACTTTTGAAAGCCTTAATATAACCGATATCAAATGCGAAAATCAGTGTATTGTAAAGAAATCTAGGTGCTCCCAAATATGGTACGAACTGACAACTAGTACATTTACTAATGAACCGATAGGGTTTGCGTCTGATGCGTCATTAATAAAGAGAGATGTATTTTCCACCATAAGAGGGCGATGGAATAACCGAGCAGAATTTTTGTTAGCGTGTATCGGATCAGTTATTGGCTTTGGAAATGTCTGGAGATTTCCAATTCAAGTTTATGAATGTGGTGGTGGATCATTTCTTATTACATATACAATCTTGTGTTTACTAATGGGTGTCCCACTTTTAGTCATGGAAATGGGTATAGGCCAATTTTC…	CCCAATAGATTGGTGGATCG	TACGAGGGCGATGGAATAAC
44	Smed-slc6a-12	sodium- and chloride-dependent glycine transporter 1 isoform 3	9e-129	Protonephridia	Not tested			TTTTAAAATAAGATAATTTTTAATAAAATTATTAAAAATGTTTGTAGTAAATCGTATTTATTAAATCATTTAGCACGCGTTGCTTATATTGATATGGTTCTTTTTGTGATTTTTTTCATTAACTATAAAGTATCATTAAATTTTTAATGTCACGTGATAATTTCTATTTTTGACAAACATTAACTTTACATGCGTGTATTTCAATTTTTACTGGTCAATATAAGTATGTAATAAAGAATTTTAAACTTCGAAACCAAAGTTAGAATAAAGTTATTTTAAATAATGAGTCAAGAACGTGCAATGTGGAGCAACAAAATTGAATTCGTTTTAAGTACTATTGGGTATTCAGTCGGTGTGGGTAATATTTGGAGGTTTCCTTATCTGTGCATGGAAAATGGT…	TCAAGAACGTGCAATGTGG	AGTAGACCTGATGCGAACCG
45	Smed-slc6a-13	sodium- and chloride-dependent glycine transporter 2	0	Protonephridia	Not tested			CATTTGGATTATTCAAATTAAAGCGTAATCTCAAGGTTATGTATTCCAATATTCAAAATTTGTACAAAAAAAATTTACCTAACAAATTTTGGCGAACTGATGCAAAACGAAGGATATCAAATTCGAATCTTAAAAAAGATAATTCTTCCATTAGTGGTGATCTTCAGTCAAATTTTATTTATGATATAGAAGAAGGAAAAAAGTTAATTCAGGAATACAATGCCAGAAAAAGATCTGGAGATGTATATAATGATATTATCATTTCTCCAACTCAGTATTTGGAATGCTGCTTAAAATTACGTCCTATTCGAACAATCAAAATGCCACAAATTGAAAATAATGATAAAATCAATTCGAAATTAGAAGCTTACAATGCATCTTATAACAAAGATTTTGTGT…	AAAAATCGATTCATGGCAGC	AAAATAAATTGGCACTGCGG
46	Smed-slc6a-14	sodium-dependent proline transporter	2e-106	Brain; Central nervous system; Mesenchymal cells; Cells at the base of the pharynx; Cells the the edge	Not tested			TTCAATTTAAACATTTAATTATGATTTCGAGTGAGGAGAACCAATTTGAAGAGGAAAATGAATCAGTTATTTCAGATATTTTTTATGGAAATACTGATAATGAATACGAACTGGATAAAGACATACATGTACCCTATATTATTGAAAATATGTTTGGTCTCAAGAAAAGGAATCATGGACCAATTTACAAGAGTGAAATAGAAAGAGGAAAATGGAATTCTGAACTCGAATATTTGTTGTCATGCGTAGGGTATACTGTCGGTCTTGGGAATGTATGGCGGTTTCCTGGTAAAGTTTATCAAGGCGGTGGAGGATCATTTCTACTTCCATATATATTCTTTTGCATTGTGTTTGGTTGTCCTATGCTGATGCTAGAAACGGCTTTGGGTCAGTTTTCCA…	CAAAACCTCTTGGATCTGGG	TCGGTCTTGGGAATGTATGG
47	Smed-slc6a-15	sodium-dependent proline transporter	3e-104	Discrete cells in the mesenchyme (look like stem cell expression)	Not tested			ATGGGGAAAAATTATTTACAAGTTGAAGAAAATGAGGATTCCCCTCCAGATATTATTTATGGAAGCCATGATGATGAAAACGATCTGGAACAACATATATTTGTACCCTATTTTATGAGAAATGCATTTGATCTCAAAAGGAAGATTGCAGAACCAATATACAGGAGTGAAATCGAAAGAGGGCAATGGAATTCTGAATTCGAATATTTGTTGTCATGTGCTGGGTATATTGTCGGTCTTGGGAATGTATGGCGGTTTCCTGGTAAAGTTTATCAAGGCGGTGGAGGATCATTTCTACTTCCATATATATTCTTTTGCATTGTGTTTGGTTGTCCTATGCTGATGCTAGAAACGGCTTTGGGTCAGTTTTCCAGTAAAGGTATTATAGAGGCTTTTCAA…	AAATGAGGATTCCCCTCCAG	TCGGGATTGGTCTAAAGCAC
48	Smed-slc6a-16	sodium- and chloride-dependent glycine transporter 2	4e-98	Lateral ganglia; Brain; Pharynx; Discrete cells in the mesenchyme	Not tested			TTAAAGCTTAAAGATTAAAATTGATTAAATTATTTCAAATTGTGAAACTCCAATTTTTTCAAGAAATGAATATTCTAAAATATTCTAAAAATCAATAAATATTTTAATCCTGAATTTTAAATTTTAAAGTTTGCTGTTCATTCTTCATGATTAATTTAGAAATATCTTCATGTTTTAATAAAGAACTAAGCAGCTTCGGATGATCTTTGTATTTTATTAATTTCTTTGAATAAAACGTCGACTGTATCCAATATCTTTTAGACTTTGGACCCCAATTAGGAGGAGGTTTAAAACACAATTTTAGGTACTTTCGAAGACCCAATTCTGGATTTCTGATTTTGGTTTTTATTAACACATACAAAGCTCCTAAATAAATAGGTGAAATGATGAGAACTATTA…	CATGTGTCGGATATGCTGTTG	TTTCGAAGACCCAATTCTGG
49	Smed-slc6a-17	sodium-dependent proline transporter	4e-113	Protonephridia	Not tested			TTACTATTATATTTATGAAAGAAATGAAAGTTAAATTCAGAAGAAATGGATATTAAAAATGTAAATGGGTTTTCTCCCGCACTTCATTTATCAAAATTTGGTAAATCCAAACTGACTCCCGAAGGCCCTCATAGAACTGATGATAGCAGTTATTCTGAAGGTGAGTCCGTTTTTTTAAGAGGCAAGTGGACAAGTAGAAAGGAATTCATATTATCTTGTATTGGCTTCGCTGTTGGCTTGGGTAATGTTTGGAGGTTCCCAATTCGTTGCTATGAAAGCGGTGGTGGAGCCTTTCTTTTCCTCTATGTCATACTATGCGTAATACTGGGGGCACCTCTATTATTTGTGGAATTAGGTATTGGTCAGTTTAGTAGCCGAAGTCCAACGACAGCATTTAAA…	TGTAAATGGGTTTTCTCCCG	ACTATTTCTCCCCAAAGCGG
50	Smed-slc6a-18	sodium-dependent noradrenaline transporter isoform 2	3e-80	No discrete pattern	Not tested			TTTTATCGAATTATAAACTTGCAATGACAACTGAATATTCAGGTGAAACTGTAGAGGATGCAGATGAAGACAAGGCACATAAAAGAATTTTTTATAGAAGTGTGACTGGAGAGTCATTAGATTTAGATACAACTCCTATGCATAAATATTGGAACGATACTCCATCCGGTTCAAAACATGGATCAGAGATTTCCCCAATTGATCACGGAAATCAGCTCAGAGGACAATGGAATACCCAATTTGAATATTTGTTATCTTGCATCGGGTTTATGGTTGAATTGAGAAATTTTTGGAGCTTTCCAGTTAAAGTCTATCAAGGAGGTGGTATATTGTTCTTCGGTCCATATTTGTGTTTTTGTGTATTATTTGGAGGACCAATGTTGCTTTTAGAAATGTCTC…	TGCAGATGAAGACAAGGCAC	TTTCGATTTCAAAGCAAGGG
51	Smed-slc6a-19	sodium-dependent proline transporter	3e-82	No discrete pattern	Not tested			GTTTATTTTAAATATATATAATATAATATAATCTTAATCATTATGGGTGAATCAAAAAAAATAGCTTTTAAGCAATCACTCTCTAAGTTGGTTTCAAGAGATGCCGATCACTACTTTTTTGGAAGAAACAAAGTGAAACCTTCGAAATCTTTGGATTATTGGACAAAACACAACGCGTTATTAATGGCCGAGGAAGTGTTCTACGAATCACGCAATGCTGTTTCTAGTAAATTAGATTTTATTTTTTCATGTATTGGTTATTCCTTGGGGTTGGGAAATACTTGGCGTTTTCCAATTAGTTGTTTAAGAAGTGGCGGAGGATCGTTTTTAATAGTTTATGTAATTTTGACAATTGTCATTGGATTACCACTTTTGATTTCGGAATTGTGCATATCTCAA…	CTCCCAAGCTCCTGTATTG	TAATGGCCGAGGAAGTGTTC
52	Smed-slc6a-20	sodium- and chloride-dependent GABA transporter 2 isoform 1	4e-42	Discrete cells in the pharynx	Not tested			TTTGAATATATGATTGATATCTAAATCTATCAAAGATTTTGAATAGACAAAAGATATAAAACATTGAGAGTCAAAATGAAAGAAAAGTTCCTATCTCTAGTTTCGTGGTATCGGAATTCAATGAAATCGAAGCAGGCGGTGAAAAATCTCATTGTCGAACAGAAATATAACATAAAATCGGATGCGCGGACCATGTATATCGGGGAATTGCTCGCGGAAAATGGTTTTTTGTGGACTATGTTTTTATTCACACTGGGATTTTCAAATGTTTTGAAATTCCCTGAGCTTGTCTATCGTCATGGGGGAGCAACATTTTTGTGTCTTTACTTTTTCTTATCTTTATTTGTTATTGTTCCTATCTATTTACTCGAGGCCGGTATCGCACAATTCTACAGTAAA…	GCGGTGAAAAATCTCATTG	AATATGGCCCGTAGATGTCG
53	Smed-slc6a-21	sodium-dependent serotonin transporter	5e-42	No discrete pattern	Not tested			TCCGATCTAAAAAAATAAAATAATGGATCAGTTCATAGATTGGTATAGTTTCCATTTTAAGTCGTCAGTCAGTGAAAATGACATATCTATGCGATCTCCCGACATCAAGTTTGACAAAAGAACAAAATATCGCGGTTATTTCCAAGATAAACAAGGCTTCATAATAATTCTTCTTCTTTATTTTCTGGGAACAGAAAATTTGATTCATTTCCCAAATATTGTCAGGGAACACGGAGGTGCATCCTTTTTAATTTTGTACATCTTTTGTTCGTATGTCATTATGTTTCCATTATATTTAATAGAGCAAGGACTCGGACAGTTTTACAGTCTTTCCGTTCTACATGTGTTTCAAATTGTTCCGATTTTCAGTGGCTTGGGATACACCGTTGTACTGACATC…	ACATTTTCTCGGTGCCAAAC	TCAGTGGCTTGGGATACACC
54	Smed-slc6a-22	sodium- and chloride-dependent glycine transporter 2	1e-61	Epithelia	Not tested			TTTTATTGAATTCATTATTTTTCAATTAAATTAAATGAATGAACTCGATTGCGATATTGTGATAAATCCGTGTTTTAATGCAAATCCTAAAGAAACTCGGCAAGAAAATAACATACATTATGAAGTCAACACTGCTTACATGAACTCAAATTGTGAAAATCTGGATACAAATGAAGATCATCTTGAAAACTCAAATCCTCAGCGTATTTCACAAAGATTTGACTATATTTTAATCATGATTGGTTACATAGTTGGAATAGGTGGAATAATCAAAACGCCATATTTAGTACACAAATATACTGCTGCGTTTTTTATTCCATATACAATATTTTATTTTATTTTGGGGCTACCATTGTTTTTATTAGAGGTTTATGTTGGGCAACTTACGAGTAGAGGATG…	AAATGAATGAACTCGATTGCG	ACTGGATACCACGGCTTGTC
55	Smed-slc6a-23	sodium- and chloride-dependent glycine transporter 2	8e-127	No discrete pattern	Not tested			CCGATCTATTGCTTATAAGAATAAGTCGTAAATAAATACATGAATTCGCTTATCACTGCATTCAACTTATACTAGCGTCGTGGTGACGCACAGATAAGATTTGTGTAGCAAAATTCATGTACATATCCGTTAAATCTCTGCCAAAGTATCCATAGATATTTAAAATTCTAATATATTGATACGAATGTTTTGCAATCTTTAAATGCTATCTTAATATTAATAAAATAATCTAAGGAAAATGCATAGAGTTGGTACAGCAGAGTACAAGGAATATCAAGGGAGTGAATGCTATGTATGCTGTGCTAGACTATGTACAGGTCGGTTTGATAAAAGAAATTTGAGGTCCAAATCAGCTGGAACGCTTGATGAGGTCGAGGTGATTGATAAAACAACTGATAT…	GGAAAATGCATAGAGTTGG	AAATCATGACTGCAAACTGACC
56	Smed-slc6a-24	sodium-dependent neutral amino acid transporter B(0)AT3	1e-18	Subset of cells in the gastrovascular system	Not tested			CTTGACCATGTCATTAATTTTATATCTTAATTGCATCATTTGTTTTTAATATTTTATACAAAATGAATTCCAATCCGATTGAGATAAAAATTAACAAACCACCGAAATCATTTCAGAACACTGCTGGTGTCATTTTCAGTTGTCTCGGATGCGTCATTGGGACAGGTAATATTTGGAGGTTTCCCAGAATCATCGCTCGCAATAGTGGATCAGATGGAGCAGCATGCTTCTTTATTTTATGGGTTGTGAGCTTATTTACTTGGTCAATTCCATTATTAATTGTCGAGTATGCCATTGGTCGATTTTTACGGGTCTCTCCAATTAGATGTTTTACGCATTTCATGGGTAAAGTTGGGATTGGACTTGGTGGCTGGGTTACATTTATTAACTTTTTTATCG…	CCATTGGTCGATTTTTACG	ATTCTTGGATTTGGGAGGC
57	Smed-slc7a-1	probable cationic amino acid transporter	4e-145	Brain; Central nervous system; Pharynx; Mesenchymal cells	Not tested			TTTGTCTTGCAATTTATTAATTACTAGTTTCTTTTAATTTTTTGAAAGTCAATAAATTTTAAAATTTAGAGATATTGGAATATGAGTTGTTGGAGAGACTGTTCAGATTCAATTGTTAGCTTACGTTATACATTGTTTCGAAGAAAACATATCACAAACTTAAACAGAGAATCTTCTACCAGTGATTTAGCAAAATGCTTAACGACATTTGATTTGACTAATCTTGGAATTGGAAGCATTTTAGGAGCTGGAATTTATGTTGTTGTTGGACAAGTTTCAACTAATATTGCTGGTCCATCAGTAACTCTTTCATTATTCATAGCAGCAGTAACCAGTTTGTTATCAGGATTATGTTACGCTGAGTTCGGATCCCGGGTCCCACGGACCACTGGTTCTGCA…	GAATCGTGTGTCATGTTGG	CTGTCGGAGAGTTCATTGCC
58	Smed-slc7a-2	low affinity cationic amino acid transporter 2 isoform 2	0	Discrete cells in the mesenchyme; Subset of cells in the gastrovascular system	Not tested			TAATGGATGATTTCAAGAATTAGGAATTAAGATCTACAATTTGAAAAATTCTAATTTTTTAAAAGAAATTATAAAAATGAAAATTAAACGATTTTTTATGGGGTTTTTTCGAAAAAAAACCTACATCGGTGTTGATCTCAACAAAAGCCTTTTAGCTCGTTGTTTGACAACTTTAGATTTGACAGCTTTGGGTATTGGAGCTACTCTCGGAGCAGGAGTCTATGTTGTAGCTGGAAAAGTTGCAAAAGAGTCGGCCGGACCTTCGGTAGTAGTTTCTTTTTTAATCGCTGCTATCGCTTCCATCTTCGCAGGCCTATGTTATGCTGAATTCGGAGCTAGGGTTCCACGTACAGGATCAGCATATATTTATAGTTATGTCTCTGTTGGAGAATTGATGGC…	AATTCGGAGCTAGGGTTCC	TCGCTGGGATACATCTTTGG
59	Smed-slc7a-3	high affinity cationic amino acid transporter 1	9e-92	Discrete cells in the mesenchyme; Discrete cells in the pharynx	Not tested			AAATCGATATTAACAAGCCAACTCAACTGCAACACACGCACATTCATCAAATTTGCGTGGCCAGAATGAGTGCGTGTGTGTAATGCACACAGTACAAGTTGGACAAGAAAGATCATTCATTTTTTTCATGTCTTATGTATTGCATTCATTTCTTCATTCGATAACAAGGAGACGATCGTTTTCTCAAAGCAAATCTCTCGAAACAAAGCTTAATCGATGCCTTTCCACTTCTCAACTGATTTTCTATGGAATATCACATATGATTGGGGCTGGAATATACGTATTAACTGGTCATATTATCAAAGACAGAGTTGGATCGGCAACAAATTTGTCGTTTTTATTTAGCGGTCTCATTTCAATTTTTACCGGATTATGTTACTGTGAATTTTCAACTCTTAT…	AACTCAACTGCAACACACGC	TTTTCTCTTCCGCCTTTTCC
60	Smed-slc7a-4	cystine/glutamate transporter	9e-124	Ubiquitous mesenchyme expression; Anterior epithelia	Not tested			GAATTTGAATATTTTGTAGCAGTCATAATGGGTGATGAAATGAAAAAAGAGCATCAGCGTCAAAGAACTGTTTCTAGTATTTCTCATGCTAGTAAAAAGACCAAATATAAAAGTTTAATCCAATTACGAAAAGATATTGGTGTATTTGAAGGTGTGAGTATCATAATTGGTGTGATTGTTGGATCAGGAATATTTGTATCTCCTGTTGGGGTTTTAAAATACACTGACAGTGTTGGATTGTCCTTTGTAATGTGGTTGATTGCTGGCATATTTAGCACAACTGGTGCTTTAGTTTGGGCTGAACTAGGCACAACTATACCTCGTTCGGGCGGGGAATACATTTACATAATGAAAACTTTTGGATCAATGCCAGCCTTTCTTTGTTTATGGATAACTTTT…	CATCAGCGTCAAAGAACTG	TCAGACTCATCCTGGCACTG
61	Smed-slc7a-5	high affinity cationic amino acid transporter 1	3e-82	Discrete cells at the neck region	Not tested			TACATAAGGAAAACAAATCATAATTTCAATGTGCTCCACAGTCAAGCGGTATTTCAAATTGTTGTTTAGAAAACAAAGTTTTTCCCAACTGCAGACATTGGATACAAATCTTGATCGATGCCTTTCAACGTATCAATTGACTTTCTATGGAATTTCACGCATGATTGGTGTTGGAATCTATATATTGACTGGAATAATAATTAAAGACAAAGTAGGACCAGGAACTAATTTATCCTTTTTATTAAGTGGGTTCATTTCAATCTTTACTGGTCTATGTTATTGTGAGTTTTCCACACTAATTCCCAAAGCAGGATCATCTTATACGTACACGTACTTGATGATGGGTGAACTTCCGGCATTTATAATTGGCTGGACAGTACTTATGAACTACATAATAGC…	TTTCCCAACTGCAGACATTG	GTGCAAGTGGCATTAAAGG
62	Smed-slc7a-6	Y+L amino acid transporter 1	5e-153	Brain; Central nervous system; Pharynx; Protonephridia	Not tested			AAATAGGCAATTTTTTTCTAAATTCTTAACTAGTTAATCTTTTCTCATTTTCAAATATAAAAAAATGTCAACAGATAAAACTGACGAAGTTGTTAAAGAATCAAGCAATGATAAAGTTGAATTAAAAAAAGAAATAAATCTTTTGAATGGAATTGGAATTATTGTTGGATCAATTATTGGGTCTGGGATTTTTGTTAGTCCAACGGAAGTTTTTATTAAATCTGGAAGTCCTGGCTCTGCATTAATAATCTGGTTTCTATGCGGTATATTCTCTCTTATTGGAGCGTATTGTTATATGGAATTGGGTACGATGATCACTCGATCCGGTGGAGATTATGCCTATGTGCTCGATGCATTTGGACCTTTCATAGCGTTTTTAAGATTATGGGTCGATGTAAT…	GATCAATTATTGGGTCTGGC	ACTTTCTTTTGACTCGGG
63	Smed-slc7a-7	Y+L amino acid transporter 2	3e-133	Ubiquitous mesenchyme expression; Anterior eithelia; Anterior pouch region	Not tested			CTTTACTCGAATTTGTATTTAAATCTCAACTCGCGTAGTTTTTCTTTTTAGAAAATATATTTTAATAAGAAGAAATTTTTACTAATGAAGAAGAATTCTCTTAACGAAAACGATAAAAAGTCAAATGATAGCAATGAGGATAAATGCCAACTAAAGAAAGAAATTACATTGATAAATGGAATAGGCATTGTTATTGGTTCAATGATTGGATCAGGTATTTTTATAAGTCCGACTGGAGTATATTTGAAGGCAGGCAGCAGTGGTGCAGCCCTTGTTATTTGGATGTTGTGCGGTGTTTTCTCCATGATTGGAGCATATTGTTACATTGAACTGGGTTGCATAATTAAAAGATCCAGTGGAGATTATGCCTATATTTATCAAGCATTTGGGCCATTTTTA…	CAATGAGGATAAATGCCAAC	TCAAATAAACCGGAACTGCC
64	Smed-slc7a-8	cystine/glutamate transporter	6e-127	Discrete cells in the mesenchyme; Subset of cells in the central nervous system	Not tested			GGATGAATGAAAATTAATAATTATTATTTTAAACTTATTAAAAAGTGGTTTTAAAATAAATTGTAAAGATGACAACTGACAAGATAGTTAATCATACTGACATTAAATTACAAAAATCAATCGGTGTTTTTCAAGGAATGTGCATCATTATCGGAATAATCATTGGCTCTGGTATATTTGTTTCACCAATTGGAGTTTTAAAATATACAAACTCCGTTGGAATGTCGATGATACTGTGGGTTCTTTGTGGACTTTTCAGTGCTCTGGGATCTATAGTATATGCAGAGCTAGGCGTAACGATTCCGAAATCTGGTGGAGAATATATTTATATACTAGAATCCTTTGGGCCATTATCAGCTTTCATTTGCATGTGGATAACATTTGTTACTATTGGTGGTG…	ACTCCGTTGGAATGTCGATG	TTCTGTGAGATTGGTCACCG
65	Smed-slc7a-9	Y+L amino acid transporter 2	2e-140	Ubiquitous mesenchyme expression; Epithelia	Not tested			GTTTAAGTGCAACAATTTAAATATTCAAGTAAATGTTATTAATTTAAATTAATCATAAAATGGCTGAATCTTCTAAAAGGGGTGATGTAAAGAGTAGCAATGGTGAAGTTGTAAAAACTATTGATCTAAAGAAAACTATTACACTACTGAATGGCGTTACAATCATTGTTGGTAGCATGATTGGGTCTGGGATTTTTATAAGTCCAACTGGTGTCTATTTAAAAACTGGAAGCAGTGCATCATCTATATTAATATGGTTACTTTGTGGAATATACACAATGATTGGAGCATACTGTTACGCGGAGTTAGGATGTTTAATTAAGCGATCGGCTGGTGATTATGCATATGTTTATGAAGCATTTGGTCCATTGGTGGCGTTTATCAGAATGTGGATTGATG…	GTAGCATGATTGGGTCTGG	ATTCGATTGAATGGTTTCGG
66	Smed-slc7a-10	Y+L amino acid transporter 2	1e-144	No discrete pattern	Not tested			CATTATTTCAATAAGAAATTTGTGTGTTTGATTCATTATTTATTTAATGCCACCTGAAAATTCTTCCCAATGTGCTACTGAAGAAAATTATTCCGGCAATCAAAAGAAATCTGAAAAGTTAGAATTGAAGAAGACAATCGGACTACTGAATGGAGTTACTTTAATAGTTGGCAGCATGATTGGATCTGGAATCTTCATTAGTCCAAGTGGGGTTTTTCTGAAAACAGGGAGTATTGGTTCAGCATTGATCATTTGGTTTTTATGCGGAATATATTCTTTGATTGGAGCGTATTGTTACGCCGAATTGGGGTGTATGATCAAACGGTCATCTGGAGATTATGCTTATGTTTACGAAGCTTTCGGCCCGATAATGGGATTTATTAGATTATGGGTAGACGT…	CCACCTGAAAATTCTTCCC	TTCGCCAATAAAGGTTGGTC
67	Smed-slc8a-1	sodium/calcium exchanger 3 isoform D precursor	0	Brain; Central nervous system; Photoreceptors; Pharynx; Mesenchymal cells	Not tested			GTCACTCTCACTTTATTTGCTATCATCTATCTGGCGGGAATTGCGTGGTTGTGTGTATGGTCAGTGGGCGCACAATAGTATTGGTCCATTTATGCATGTGTGTTACCTACATGTATTAGCGAGTGTGTGTCTGACTATTTGTCAATTCCTCCTATTCGATTCCACATAAAGAATTTCAGGAGTACAAGTTGAAATTTAATTTTATCCAGTTTTTATTAGAAATCATTTCCTGCAATCAAGGATTTTTATTTCCATTGAACTGCTTTTATTCTAAACCATTTGACTATATTTCACCAAGGATTATTTTGAATGATTATTATGATTGGAAACATTTGAAAATTCATTCTAAATGAGAGGTAATTTATTGTTTGGATCTTGTATTGTTGTCATCGAGTTTCT…	CATTACCATCCCGATGGATTCAATGCGAACCTC	TCACATTTTCGAACACATTGC
68	Smed-slc8a-2	sodium/calcium exchanger 1 isoform D precursor	0	Gastrovascular system	Not tested			TTTATTTTCACAATTTATGGCGGCAAAGTCTAAACTAAAGTTCCATTGAATTATAATTATTTTTTATTATTTTCATTCAGAATGACAAATTCATTGTATTGCAAAGCCTTGAATAACACAAAATGCGTGGACGGGGTCCTGCTATCCATGTGGCAACCGGCAATAGGAATCAGCCATACTGATAAAGTAATAAGAGCTATGGTTTATTTTCTATACATGTGTTATCTATTCCTTGGAGTATCTATAATCGCGGATAGATTTATGGCTGCTATAGAAATAATAACTTCACAGGAAAGGAAGTTTAAAATTAAAAAGAAAAATGGTGAAACAAATATAGTTTATGTAAAAATATGGAATGAAACGGTTTCAAATTTGACCCTAATGGCCCTTGGGTCATCT…	CATGTGGCAACCAGCAATAG	TTTAGGACCGCCAAGTTCAC
69	Smed-slc8a-3	sodium/calcium exchanger 3 isoform F	2e-100	No discrete pattern	Not tested			GATCTTCTCCCTCATCGGGAATTACGGCACCGAACTAAATATAAAATTAATCATTTGAATTATTATATCATTTTATTAATTCGAATTTTCGAGATTTTTCAATTGAATAATTTTTGGACTAAATGAAAATTATTATTCTCTTACTTTTCTGCTATTTCGTTCTGTTAAAACCAACGAAAGCCTCAATCAGCATTTCAATATCCAATGTTTCAAAGATAGACAAGGTTGAATATTGTTTTCCGGATTCGAAAACTGACTGTGCCGATGGGATAATTCTTCCGGCTTGGAGACCGATACATGGAAATTCAAATTGGTTCAAAATATCAAAGGCGACAATTTATTTATTTGTCATGTGCTATTTGTTTCTTGGGGTCTCAATTATTTCTGATAGATTCATGG…	TCAATTGATGAGGAAAAGTCAC	TTTTTCGGTCCTCCTAGTTCAC
70	Smed-slc8a-4	sodium/calcium exchanger 1 isoform B precursor	0	No discrete pattern	Not tested			GACTTTATGTTTTTATTAATAAAAATAAGCAAATATTTTTTGATAAGAAAGATTCTTATAATTTTATTTATTTGCGAAGTAAAAAGCTCAAACAGCTCATGCTTCAATGAAACGGTCTGCACTGATGGACTCATTATTCCCGTATGGAAGCCGACAACGATTGGGGTGACGGACATGATTATACGGTCAACGGTGTACATTTTGGCATTGGGCTACATATTTATTGGCGTATCCATAATAAGTGATAAGTTTATGGCGGCCATAGAAAGAATTACTTCACAAGAAAAAGAAATTAATTTGCAAATCAAGGCTGATCAAGCTATTACAATCCGAGAAGTTCTGCACCAGAAATTATGTTGTCTGTTATTGAAGTATGTGGCAAAAATTTCCAAAGCGGTG…	TGCTTCAATGAAACGGTCTG	ACCTCCGAGTTCTCCACCTC
71	Smed-slc8a-5	sodium/calcium exchanger 1 isoform B precursor	0	No discrete pattern	Not tested			AAGCGAGCTTGGAAAAATCATTTAAATAAATCAAAATTTGAAAATCAGATTACTACGTTGTACAGATATGAATAGTTATTCAGAATTTCAAATAATGGGAAAATATTACGTCGTTGTTAATTTAAGTGTATATTTCTTTATCCTAATTATGGATGTTAAATGCCTTGGAGTTGAATGCTATAATAATTCTAAATGCGTGGAAGGACTGATTATTCCTATATGGAATCCAGTAGAGATCGAATTTGCCGACACGGTCATTAGATCAGTCATTTATATCTTTGCATTGTGCTATATATTTCTGGGAGTATCAATTATTTCAGATAGATTTATGGCTTCCATTGAACGAATAACATCAGAAGAAAAGGACGTGGAATTGGTAATGAAAAATGGACAGAAAGT…	ATTCTAAATGCGTGGAAGG	GCCAAACATATGCTACTATGG
72	Smed-slc9a-1	sodium/hydrogen exchanger 2 precursor	2e-81	Gastrovascular system; Discrete cells in the mesenchyme	Not tested			AATATTTTACCATTAATACAAAACACTTGTCATCAAAAACCAAGTATAAAACAAATGAATTCTTTTAATGCATTCATATTGGTTCAAATTTAAACAATAAGTTAAATTTCATTCTAGCGGTTTTGTTAGAAATGATCGCAATATTTATTGTTTTAATGGTGTTCGGCTGTGTCCACTGTTCATCAGATCATAACTCAACTACCATACAAGTCGCTCAATGGGATGTAAAAGAAACCGGAAAGTATATCGTTTTCAGTTTGTTTATATTCTTTGTTAGTCTTGGTAAGCTATGTTATATGAAATTCAAATTTATTTCAGCATATATACCGGAATCGTTTTTATTAATTCTTCTTGGAATTTTGACCGGCTTTATTTGCCATGAAGTAGAGCTTGATGTAA…	TTTAATGGTGTTCGGCTGTG	AATGCCATTGGATTTTCCTG
73	Smed-slc9a-2	sodium/hydrogen exchanger 6 isoform a precursor	2e-168	Ubiquitous mesenchyme expression; Anterior eithelia; Anterior pouch region	Not tested			ATATTAATCAATTTAAAAGCTTTAATTTTGAAAATAATTAAATCATGGTCTCTAAATGTGAAGCGTTAAATGAAAAGATTTTGGAACAATCGAGAGAAGAGAAAGTACAACAAAATCACAAAACCGATAGCCTTATTTTATTGTCATTTTTAATATTATTAATTGTATCAGTTATTACAATATGGATTTTTAAACATAAAAGGTTGCGATTTGTGCATGAAACGAGCTGTTCGTTAATTTATGGATTGATTTTGGGAGTAATTTTTTATAATTTGCCTATCGATGTTAATAAAGTGACTACAACTCTTCAAATGCCACAATCGAAAACCAACTGTGCTTATCAACTCCCACCAGATAACATTATATTAGAAATGAATTTATTAAATAGAACTTCGCCTT…	ATTTGTGCATGAAACGAG	AGGAATGCATCGGAACTCAC
74	Smed-slc9a-3	sodium/hydrogen exchanger 2 precursor	1e-61	Protonephridia; Gastrovascular system; Discrete mesenchymal cells	Not tested		JN837704.1	GAATTTTCAAAAAAAAATATGTAGAATTATTAAATGTCACTCAAATATTTAGCAATTTTTATTTTCTTATTTATTACAATCAAGATTGTTGATGCGAACCAGTTACTAAGGAATAAAAGAAGTGCGGCCACTTCAACTGGGAATTCTAGTGGAAATGGATTGTACAATCCATTCGAATTCGTTCATATTGACGATCACAAAGTTTATATCTTAGGAGCAGCTTTTGTTATTCTTTTTGTGTTTATAAAATTGGCCTCAGAAAAAGAGTTCAATTATTGTTGTTTAGCATGCTATAAAAATTGTAAATTCACCACAAGCTTTAGTGTAGCGAAAAGATCTTTATGTCGCACTGTCTGTCTAACTCATCGAACATCTCCTGGAAATATATTTCCAGAAAGT…	CATTTCTGATTACCGCTGG	TTGTTGGGGGACTGAGGTAG
75	Smed-slc9a-4	sodium/hydrogen exchanger 1	7e-97	Gastrovascular system; Discrete cells in the mesenchyme	Not tested			CTCGATTCCTATTGGCTGATGGTGCAGAGAAATTTGTTTGTGTGTTTCTATGCATTTCAATGAGTCAATAGAACTATTTTTTCAGATTTTTTAGTTGACAATTTGTAATCAATGCAACTTGTGATGGATCGTTATCGTCAATGTTCAAATTTGTTTCTAGTTTTTGTTGGAATTTGTTTTTGTATTCTTGCACAAAGCGAATCTGTCGCTTCATCGGTTATTGTCAATAATTCAATATCGGCTCCCGGTAACCATTCAAATGGTTCTCGACATTCAGAAACCTTCAAAGTGATTGATTGGAAATTCGACAAATTGAAGAATTACATAATTTATTGCCTATTCATAATAGTTGTCATTTTGATGAAGATCGGCTATCATCACATGCCGAGATTGTCAAAA…	CATCACATGCCGAGATTGTC	CAATTGACATTTGCTGCGTC
76	Smed-slc9a-5	sodium/hydrogen exchanger 8 isoform 2	4e-179	Brain; Mesenchymal cells; Discrete cells around the pharynx; Subset of gut cells	Not tested			TTTATTAAATTTAAAATGTGGTTTTAGAATTATTTTAAATTACTTCTAAATTTTTAACCCATTTTTTTGGATTTATTTCCAAACTAATTTTTAATGAATATTAGTACGTTAAATTTTACAACAACAACATTCCAATCTGTAATATCCACTGTATCCAAATTAACTGCCACTCAAAAGGAGCATCATTTAAGTTTAACATTCTTTTTTATTTTATCATTAGTTGGAATATGCATTTTAATAATTCATTTATTGATCAATATGAAAATTCATTATTTACCAGAAAGTGTTGCTATTGTTTTCGTTGGTGGATTAATTGGTTTGATATTAAAAATGATGGGTAATTGGCGTCAAGAGGAAGAATTTCCTCCCATGGTATTTTTCTTGGTATTTTTGCCACCA…	AAAATGATGGGTAATTGGCG	CAAATTTGGCCCACAAAATC
77	Smed-slc9a-6	sodium/hydrogen exchanger 2 precursor	2e-80	Neurons	Neurons; testes			ATAATAATTATTATTTTATAATAAATTTATTATATTATATATTTATGATTTATAATAAATTTGTAAAAAAACTCATAAATTCTTTTTTCTTCTAATGTCCATCGTTAACATTTCTCCTTCACTATCATTGTGTCTTGAGGCTTTTGAACCAATTCTCATGGTGCCATATTTAGGGGAAGTAACTGCCAAAGACCTACGTTTCCGGTTAAGCATTGATGACATTTTCTGAGCAAATCGAGCATGATCCATATGAATTTCGCTCGACTGTCGAGGAGCCAAAATTGTGTCAATATTTTCAAACTCGTTAAAAACAATTTGTTTATTAGCTACTGGGATAGCTTCTTCAACATTAAATGATTTTAAGTTAGCGGATCCATGTAGACTAGTTAATCCATCTGG…	CCAGTAATCCTGCCTTGAG	CATGGTGCCATATTTAGGGG
78	Smed-slc9a-7	sodium/hydrogen exchanger 2 precursor	2e-76	Mount	Not tested			TATTAATATTATCAATCAGCGTCGGGAAAAATGACCAATGGTACTATTTCTCTTGTCGGGTGGCACATGGAAGAATATTTGCAATTATTATTAGTATCAGCATTCATGCTAAGCGTGGCCGTATTGAAAGTATTTTACCTTAGGTTGACCATTGTTTCCCATCATTTCCCAGAATCCTGCATGCTGATTTTGGTTGGAATTATTTTTGGATTGATTGGAAAATTCGTTTTGCAAAATGCCACCAAGCATCTATTTTTGACGCCATATATATTTTTTCTGATTTTGTTGCCCCCCATCATTCTGGAATCCTCGTACTGTCTTTATACAAAGACATTTGCCGAAGTTCTACTGATCATTTTGATATTTGCAATTTTGGGAACTTTGTTTTCATTCCTAATT…	TATTTCTCTTGTCGGGTGGC	TTCTGGCTGTTGGGTGTATG
79	Smed-slc9a-8	sodium/hydrogen exchanger 3 isoform 1	1e-74	Germ cells	Not tested			AAACGAAAGATAAATCGAAGCTTAATTTTAAACAATTTCAGATTCTGTCGATGTTGAATGAAAGTCATCACATTTTGAAAACAAATGATACGACCAATCTCATCACCATCATCGGTTTCCACATTGCCACCATACGCTCATTACTTAGCATCATTCTCTTCCTTATTGTTGTAACCATAATAAAATTAGGTTACTTCTGGTGCCATAAATATTCTCACTATCTTCCCGAATCGAGTCTTTTATTGTTTTTGGGGATATTTTTTGGATATATATTAAAAGCTACCAGAACCGATCCAAATTTATTTTCCATAAATTCTTACGTTTTTATGTATTTATTGCTTCCACCAATCGTTTTAGAGTCCGCTTTCGCAATGTACCACGTTGACTTTATGGCCAACA…	CATCATCGGTTTCCACATTG	CTTAGCTATTGCCTCCGCAC
80	Smed-slc9a-9	sodium/hydrogen exchanger 2 precursor	1e-63	No discrete pattern	Not tested			TTTTATAAACCTCTTCATAATTATACAGACATTTTGTTATAGTAAATCACAATTACGATCACAATTCAGGCTGTTTTTGACATGTTTATATTATTGCACATGTACAATTGTTAAATTTATTCCAGTAATTATTACATGGATAAAGCGAAATATATTAAAACAAAATGAAATGAAAGGAAATATATAGGAGACGTCCGATGTTTTACAAGGCCAATCTACACGTTTCTGGTAACATTGAAATCAAGGACTTCTTTTAGTTAGCTGTAATGTTAGCAGTTATAATTTCATGCTTAACTTTTGGTCGTATTCTGAAAAATGTTTAAATATAAGTGCAACCGAATTTATCTTACAAGTAATTCATAGAATTCTATTTAAGTATTTAAAAATATGCAAAAGCGT…	TGTTTGCGACAATCATTTGC	TCATTCTGCTCATGGCTTTG
81	Smed-slc10a-1	P3 protein isoform 2 precursor	2e-25	Gastrovascular system	Not tested			TATTAATATTTATGATATTATTTGAAATTTTTAATAAACCTTCTAAATGAATAAATATTCGATTATTTCTGTCGTATTGATCATTTGCACTCTCAATTTTATCCCCCCTCATCAAAATGTGAAAGCATCGAATCTTTGCTCGACGGCAAATATCTCAGTTCAAGAGGTGTACTTTTTGGAGAATACCTCATTGAATTATACTGTGGATATTTATCGAAATGTTTCTGAGGGAAATTTCGAGTGCAACTCTTCCCCGGCGAAGGTTGTTATTATTGTTAGTAAAATTATTCATTTAAACGTTTTGTCATTTCTGCTGAAAGCAAACCGATTTGGAAAGGGGAAAATCCAATGCCGATGCCAAAGTCAGGTAGAGAATGTTACGTTTGATATTTTGAACGT…	AAGCATCGAATCTTTGCTCG	AGGCATTCACTTGGCTCTTC
82	Smed-slc10a-2	ileal sodium/bile acid cotransporter	2e-42	Epithelia; Protonephridia; Pharynx; Pharynx pouch	Not tested			GTCATACGTATTGAAATTCAAAATTATATATAAATAAGTTTTTGTTATAAAATTGTCTATATAGTTATTTTTATTAAGATATTCATTGGTTATGCGTGTTTTGGTAATTTATTTTTTGTTTTATTGTTACGCGAATGGCCATGATTTGGGATTTGTCGGTAGATTTGAGAATGGATTTCAAAATAGTAGTTCATTTTTCAAATTAAAAACCTTTGAAATGGATTCTGTTATTCTCAATGAAACTTTCACATATTACTTGAATTCAACCTTTGTCAATGTTAGCAATTTCAAATTGAATTGCCGTTCGGACTATTTGAAGGTAGGCTATTTGGTCAACTGGACTGATATCCAACTGCCTCCAGTGACGATGGAGAACTCAGTGATGAAATTAAATTTTAC…	TTTTATTGTTACGCGAATGGC	TACGATGAGCGGCATTACAG
83	Smed-slc10a-3	ileal sodium/bile acid cotransporter	3e-35	Brain; Mesenchymal cells; Pharynx	Not tested			CACTTATTAAAGAATATCATATTCAAGTGATATAAAATTTGAGTTATAAATTGTTCATTTATTCTATACATTATGCATATTATTATGGACATTTCATTGTTAATGGTATTATTACAGCCTCTTAGCTCAACCAATATCTCATCTCTTTTCAATTTTCAAGGATTTCCAAATGAGACACATTTAAATGAGGGAGAATCGCAAGCTCTCGGAGGCTCTCTGATCTATTCTCTGAAAAATGATACTTTTAGCCAAGAAACATTTTTCATAAATTGCCTATTCGATTATTCTAAAGTTGGTTTACTTAAAAACTGGACAGATTTAGAATTTTCAGTTCATTCTATCAATCTTACACAATTCAATTTCACTATTAACTTATATGCAAAACGATTGGGAAGTGCC…	AAATGAGGGAGAATCGCAAG	CTTGTGCAGCCTCATATTCC
84	Smed-slc10a-4	sodium/bile acid cotransporter	3e-11	Brain; Mesenchymal cells; Pharynx	Not tested			GCCACCATAAAGTGCATGTATGAGCTAAATCTAATTTCATTAGTTGAATACATTGTATGTGTGTACAAATTTGATTGAAAATTATTCAATGAAGAAATTTGTATCTGACAAATGGGATTGTGTTTCACTGAAATCTTCGCATGCATCCACTTGCGTATGTGTATGCGAGTAATTGGTTTTCAAAATGAGGTACATTTTTCCTAGATTTGTCGTTAATTCGTAAAAATTTCTTGTCTTCCATAAGTTTACATAAGCTAACTAATCGAGGCTATAATTTTTATTTGCTTATGATCATGAAATTGAGTTGACAAATCATTAACTTAAATCAATTTTTCTGTTAAGTTTATAGGTTCAATTTAATGTCCCTTGGTGTACTTGCAACTATCTACTTAATAATTA…	GTTCAATTGTACGTGCTGCC	AAAGCCTATCTGATTCCCATC
85	Smed-slc10a-5	ileal sodium/bile acid cotransporter	1e-38	Gastrovascular system; Pharynx; Discrete cells in the mesenchyme	Not tested			CTTTCAATCAATAACTTTCATTCGCTGCGAACATTGGCAGCAGTTGGTTATATGTGTGCGCACAAACACACGCACACTCAATGTGCGCTGAATAAATAAATTCTCGTCTATGGATAATTGAACATTACAACTCGAAAGTTGTCAAATGAAAATCCTAATAATTGCTTTATTTTCTGTCATTACTGTCGATTCGAAAGAACAGCGAATAATAAATGGAATAAATCAATCAATTCCCATGTCAAATATCAGCCCTATCAAATTATTTGAAGGTGAAAAGGTTTTCTTTAGCAACAATTTTAATCTTTCTCCCTCTAATGAAACGTTCTTGGGAAATGCTACTTTCAAATGTTGGATGGATTATGAGAAAGTTGGTGTTTTAATTAATTGGAAAAATAAACA…	GAACATTGGCAGCAGTTGG	CATCACAGATCCCAAATCCC
86	Smed-slc10a-6	P3 protein isoform 2 precursor	3e-11	Brain; Epithelia; Mesenchymal cells	Not tested			ATTTTTTTTCAATTTTCAAATCGGAATTTCTTAGGGAAATATATGTCTATATATATGTTTTCTATTCTATGACGCCTGTTCAATAGAATTGCCACATTATGTGGTCTGAGACTTACTATCAGATGTTGATTTTGTTTGGGAAGTTTATTTTCACTTTTGGAGAACAGAAAGTTCTATTCGATATCCATAGTTGCAAATTTGTCGTGACTCCTCAAACGGTACCTTCGTTGCAGGAAGGAAACAACACAAAACTCACAATAAATTGCTCATGCTTCATCAGCAACCCATCTCTTTTCAGGAAAACATTTACTCCACCGAAGGGTGTAATATCCATATCCATATATACATATAACAAACATGTGATTCTGCCGAGTTTGAAAAACTATCGTTCACATCATC…	TGTTGTGACTCCTCAAACGG	GCCATTTTAGCCAGACTTG
87	Smed-slc11a-1	natural resistance-associated macrophage protein 2 isoform X3	0	Gut; Faint mesenchymal expression	Not tested			TTAAATCCTTCCCAATTAACCTTGAAAAGCCAATTACATTTTGATTTATGCTCTTTATATTTTAATAAAATTGTAAATAAATAGTATGAATAAAAATGACATCAATGCTGAATCTTCAGCCATAGTCGAATCAAACTCAACTGCCGCGTCAACATATTTCCAGGAAAGAGTTAATATACCTGATGATGATGAAGGAGTTGATGATCGTTCACATTTTAGCTTTAAAAAGTTATGGGCATTTACTGGACCGGGATTTTTAATGAGTATTGCTTATTTAGATCCTGGGAATATTGAATCAGATTTACAAAGTGGTGCAATTGCTCAATTTAAGCTACTTTGGCTGTTGCTCTTAGCTACTCTTCTTGGTTTAATGATGCAAAGATTGGCAGCAAGATTAGG…	AATCAAACTCAACTGCCGC	ACAGGAGGTAAAGGGCCAAG
88	Smed-slc12a-1	solute carrier family 12 member 4 isoform e	0	Protonephridia; Epithelia; Pharynx	Not tested			TATAAACTGAAGGATAACCTATTGCTAATATATTTTTATTGAAATCTTGCATAAAATAAAATAATTCATCAAGAATTATTTTATAATGCTAAATACAAATAATGTGAAAGATTGTGTGAACAATGTGAAAGATTCGGACAACCAAAACGGAGATCAAAATGCGCTTCTTCTTAACGATGAAAATAGGGAGCATTCAGTTTCATTTCGTGACCGACATAGCATTATTAATGATCAAAAAATTGGAAAACTTGAAGTTCGAAAGGTGAGTAGTGGCCTCACGGATAATGTTGAAGAAGGACATGAATCCGATGACGACGTAAAGGATGAAACAATGGCCTTATATCAAGAGGATTATTCGATTATGAACTCAATCAGTGGATACTTGAGAGCAATGACATA…	AGATTCGGACAACCAAAACG	CTTTGCCAGTTCCTCTGACC
89	Smed-slc12a-2	solute carrier family 12 member 9 isoform 1	0	Gastrovascular system; Discrete cells in the mesenchyme	Not tested	Lysis		CTATATAAATCTTATATGTTTTTACTCTTATGAGCTATCAAAATATGGAAACATTTCCTCAACTACACGATGAAAGTGAACAAAATAAAAGACATTACTATGATCTAACTATCAGTGAAACACTTACTGCAAGTGTTGATCAATCAAAAAGAACTCTGAAAACATTCACTGGAGTTTTTTGTCCAGTGGCTTTGGCACAGTTTTCTTCACTTTTATTTTTACGATTAGGCTGTGTACTAGGTCAGACTGGATTGGTGATCGCTCTTGTTCAGTTGGTGATGGCCTATGTGATTTTAGTGCTGACAGTACTGTCAATATGTGCCATTAGCACCAACGGAGCAGTTGAAGGCGGAGGTGTTTATTTCATGATCAGCAGAACTCTCGGGCCGGAAGTCGGGG…	TGGTGATCGCTCTTGTTCAG	TAGTCCCCTCACGAAAACG
90	Smed-slc12a-3	solute carrier family 12 member 9 isoform 3	2e-54	Gastrovascular system; Discrete cells in the mesenchyme	Not tested			AGATTAATTGATGAAAAATCCAGAGGTTCTCAGAACATTCCCTAGTATAAATGAGGAATATGCACAGAATAGTCGATATTATCATGATCCGACAATTATAGAAACTCTGACGTTGTCATCTGATCAAACTAAGAGAAATTTGAAAACTTTTACTGGAGTATTTTGTCCAGTAGCTTTAGCTCAGTTTTCATCTTTATTATTTTTACGATTAGGTTATGATTTTTATTTAATTTATCTTACATATTATCGTGAAATCCAGAGAAAAATAATAAAATTAAATTAATTAGAAAGAATTATGAAGAATATCTTCATAATAATTCGTAGGGTCTTCTATTATATCACTATGCACTATTATATCATTTTCATGAGTTTTGCATTTTATTTAATTAAACTATAATT…	TGAAAAATCCAGAGGTTCTCAG	GACTGGGTTCTTTTCGATG
91	Smed-slc12a-4	solute carrier family 12 member 5 isoform 1	0	Protonephridia; Brain; Central nervous system; Pharynx	Not tested			CTCAGTGAAACGATTTGTTTTTCCTCGTTTCTTCCTGATACCTTTTATAAGTTTTATAGCTGGACATGTCCGAAATTATGAAAATTTATCATTGTGACAAGAGTGGAATATTGGTGTATTTATTCTCATAGGTCATTTCTAACATTTGTGTTCTTTTTTTGTATCAGTGCGCTTCCTTCAAGCAAATCCTCATACACCAACTACCAGTGACATAAATTATTTTTGAGAAATGAAAAATTAGATTTTATTTTATAAAATGGATTCGATATTATTTTGCTTCAAGATAAACTAAATATTTTTAAAGATATTAATTTATAATAAGATTTATGATGTTTCGTAAACCATCTAATGCAGGCGAGAACATAACAAAAGAAGCAACTCCTTTGACAGATGAGGAAA…	AGTTTCAGGAACCGCTTTG	ATCCAAATCACCAATCGAGC
92	Smed-slc12a-5	solute carrier family 12 member 8	1e-126	Mesenchymal cells (look like stem cell expression); Anterior epithelia	Not tested			CCAATCACAATCAATTATAGTTATTGATTATTTAATATTGTTATTTAATCGTGTAAAATAAATTTGAATAAATTTAAATTGAATAATATTCCTGTAGAAATTCTAAATTTGTTTTGTTAGTTGATTGAGGAATTATTTAGAGTGGAATTGTTAATTGTTTCATTGTCTCAGTTCCAACAGTGGTAAATGAAAAATTCAGATGGATCTCAGGACGCGAACTGGTCGAAATTTGGGTTGACGAAATCGCGGACGACAACAAAAAGTGAATCCGAGGAATACAAGGAAGAGGATGCAAAAGAAAATGAATTGTTCAATAGAGATCCCGAAAATAAAAAGAAACCTTGGTGGAAAACAAATTTTTTATTGACAGAATCTGTGCAATTTGGAACCTGGGACGGT…	ACTGGTCGAAATTTGGGTTG	AAGGCAATAAATCCGTGTGG
93	Smed-slc13a-1	solute carrier family 13 member 3 isoform a precursor	8e-126	Gastrovascular system; Discrete cells in the anterior; Pharynx	Not tested			TGACCAACTTTAATAAACAAAATCAATAATAATTGACCAAATTTTTTTTATTATTTTTATGAAAAATCATTGAATTTCTTCAATGAATTATCTAATCAGGCCTTTCATTTTGATTTTAGCGCCGATTATTCTGTTGCCGTTGATTTTCGTTCATCCGTCGAATCTGTCAAATTGCGCTTATGTTCTGATTTTAATGGCAATTTATTGGGTGACCGAAGCCATCCACCTTTCGGTTACTTCTCTCCTTCCAATTATCTTATTACCACTTTTGGGAGTAATTGATTCAGAAAGAGTTACAATGCACTATTTTACAAACACAAATATGCTTTTCCTCGGAAGTCTCATCGTGGCTCGAGGTATAGAGCATTGCAACCTTCACAAGAGGATAGCGTTATTCAT…	CCGTTGATTTTCGTTCATCC	TTCGGGAATTCATTCAGACC
94	Smed-slc13a-2	solute carrier family 13 member 2 isoform b	1e-118	Gastrovascular system; Protonephridia; Pharynx pouch	Not tested			CATAGTTTTGTTAAATGAATTTTTTAAATATTTTATTAATCGTCAGAAATTTTCTTTCTCACAATTGGAAATCGTTGATAATCATTTTCGTACCAATTGTATTGTTACCCCTAGCTGTCACTGGAAATAAAGCCATGCAATGTGGATATATCATTGGAATTGTTGCTGTTTTTTGGATTACCGAAGTCATGAATTTAGCGGTTACATCGCTGATCCCGATCGTTCTCTTTCCCGCTTTCGGGATACTGACTCCGTCAACTGTCGCAGCATGCTATATGAAGGTGATCT	ATCCCGATCGTTCTCTTTCC	TCCAGTCGGGAAATTCATTG
95	Smed-slc13a-3	solute carrier family 13 member 3 isoform a precursor	8e-60	Gastrovascular system	Not tested			CTTTGTACAAAATATTTTACATAAATTATAGATTTAATAAAAATTTTTGATTCATTTATACTTAAATAATGAAAACAAGCATTAAAATCGTTTGTTTTATCCTGATACCAATAATTTGTTTGCCAATTGCGTTGGTTCACAGAACACCAGGTTTTCTATGTCTTTATCAGCTAGTTGTGCTAGCAGCATTCTGGGCATTAGATGTATTGCCATATGGAGTTACGTCTTTACTCCCAATATTGCTGGCTCCCTTGATGAGCATAGATACCTCTCAGAATATTTCGGAAACTTTTTCATCAGATGCACTTATTCTTTGTTTGGGTCGACTGATATTGGCGTGTGCTTTTCAAAAACATCAAATACATCGAAGATTTGGCTTGTTTCTACTAACAAAATTTG…	AGCAGCATTCTGGGCATTAG	TTGAACAAAAGGTAAGCGGG
96	Smed-slc13a-4	solute carrier family 13 member 1	7e-105	Mesenchymal cells (look like stem cell expression)	Testes and mesenchymal expression			AAAAATCTATATTATATATTTTTTCAACACTACCGAGAATGCGCTCTCGAAAACAAATAGCAGCTTGGATTTACAAATTTGTCAAGCATAATTGGAAAACTGTTCTTTTGTTTACAGTGCCAATTGTATTTTCTCCATTAACATTTACAGGAAATAAACCCATGCAATGTGGATATGTTATTATTATTGTTGGGGCTTATTGGGTAACCGAGATCATGAATATAGCTGTTGCTTCCCTCATTCCTGTCGTTCTATTCCCAATATTTCAGATATTGACACCTGAAAAGGTGGCTACGTGCTATATGAAAGATATTACGTTTATGCTGATCGGTGGACTTATTGTGGCTAAAACCATCGAGAAACAAAAACTTCACAAACGAATAGCTCTGCATATATTGT…	GGATCGCTACTATTCCCG	AAACCCGACGTGACCATATC
97	Smed-slc13a-5	solute carrier family 13 member 3 isoform a precursor	2e-108	Photoreceptors	Photoreceptors; testes			CTCAATACAAATGATTAAAGAAAATCATTATTAATGAAAATGATTACAATTAACTATCACTGATATTTTATATAAAATCTTGAAGAGATGTCAGAAAGGCTCGTGCTGACATGTATGAAACAAAATTGGAAATCACTTGTAATAATAATTGTTCCAATATTATTATTGCCCATGGTCGTGACTGGAAATAAACAAATGCAATGTGGATACATTATAGCAATTGTTTCGATATTTTGGGTGACCGAAGTCATGCACATTGCTGTGACATCCCTCATTCCTATAGTTCTGTTTCCGGCTTTTGGAATTTTGAAACCCACGCAAGTTGCTGGATGCTATATGAAAGATATAACGTTAATGCTAATAGGCGGATTAATAGTGGCGAAAACAATTGAAAATCAA…	AACCCGGATTTCCACTATG	CAATTGCATTTGGTGGAGTG
98	Smed-slc13a-6	solute carrier family 13 member 5 isoform a	2e-101	Germ Cells	Testes			TATAGACTTATTTTAAATGCAAATTGATTCAATTGTCAACAAAATTTGGTAAAATGAAAAAGAACTTGAATGAAACCATTAAATTTTGTAAGCACAATTGGCGGACGGTTTTTCTCATTTCGATACCTATATTATTTTTGCCAATGACCTTTTCTGGAAATAAACCTCTCCAGTGTGGATATATTATTATTATCGTCGGGCTATTTTGGATTACCGAAGTGATGGATATAGCCGTCACCTCATTGATTCCGGTGGTACTTTTCCCAATTTTTAAAATTCTAGATCCAGAAAGTGTTGCTACTTGCTTTATGAAGGATATTACTTTAATGCTTCTTGGAGGTCTAATTGTAGCGAAAACTGTGGAAGAGCAAAATCTTCATAAACGATTGGCTCTACATA…	AGCGAAAACTGTGGAAGAGC	CAATGACATGAACCCTTCCC
99	Smed-slc13a-7	solute carrier family 13 member 1	8e-118	Protonephridia	Not tested			GGTTACTTAAGTTCAGGTGCCGAAAATTAAGACCTCAAAAATGAAAGCTCTAATGTATGTTAAGTTATATTGGGAAACACTCGTGATCATTTTGGTACCTTTACTGCTATTACCTTTGGTGATTTCCGGAAATAAACCTATGCAGTGTGCATATGTTGTATTAGTAGTAGCTATTTTTTGGATAACAGAAGTCTTGAATCTTCCTGTGACATCGTTAATACCAATAGTTCTTTTTCCAACATTTGGGATTTTGACACCTAAAATGATAGCTGCATGTTATATGAAAGACGTCTCAATAATGCTAATTGGTGGATTAATTGTTGCTAAAACTGTTGAAAAGCAAAAGCTTCATAAAAGACTTGCTCTAGGTATTCTAAAGATTATGGGTCCTAATCCAGC…	TAGATCCAGTCAGGGATGGC	ATTTGCAGAAATCCAGTCCG
100	Smed-slc15a-1	solute carrier family 15 member 2 isoform a	3e-112	Epithelia	Not tested			TTTAAATACGTAACATTTAGGTCAATATATGAGTTGCAATTTTCAAATTAAGTTTATAAATATACTTTATCTAAATTTCGCTCATAAAAATTAAAATATCAAATTTGAAAATTTTAGTTGGCAGTTGAATTTTAATTTAGAAATGGATACGGATTCTAATCACAATGAAGAATCGAAACTGATAAAAGATGACAATGAAGACGAAGAACGTTGTTCATCTTGCTTTCATTTTCCAAGAGCAGTGTATTTTATAATAATTACTGAATTATGTGAAAGATTCAGCTATTATGGAATGAGAACAATCTTAATACTTTATCTGACCCAACATTTACTGTTGAAAGAAAGTAATGCCGTTTCAATTTATCATATGTTCGTGAGTCTTTGCTATTTCACGACAAT…	TTCACGACAATTATTGGGAGC	GTAACAGAAAGGGCGAGGTG
101	Smed-slc15a-2	solute carrier family 15 member 2 isoform a	9e-59	Brain; Protonephridia	Not tested			ATTGGATCAATATTCACTAATGATCAATATTTACTGATTCATTTTACAACTAACAAATAAACTGAACATGATTGCTAGTGTGTGCATGGAGAGTTATTTACAAATAAACAATTCTGATCAACAATCATTGATCGAACTGAAAACAATTACGAATACAATGTTATAAAATATTATTTTATTCAAATTAGTTCTCGTAACTGCATTAGTAAAACAAAAGTCTGACAGAATGCAAGACAAAGCCGATCAGACCAAACCGGTTGAAACATCAAAGGGACGATTCAAATTCTCCACCGGAGGATATTTATTGGTATGCTATCAGTTGATTAGCGGAATGGGATCCTATTGTTATATTCTCTCAATGCCCATATACATGGCATCTATTCTTAAATTTTCTGATAC…	CAAAGCCGATCAGACCAAAC	ATAAAAATGTTCCCCAGGGC
102	Smed-slc15a-3	solute carrier family 15 member 1	8e-116	A portion of proximal tubules of protonephridia (weak)	Not tested			ATAGACTAATCAGCATTTCTCAAAATGGTGAATTGTAAAATATTTTGAGAAGATTCTTGAGAAAATGAAATTTTTCAGACTTTCTGGTAATTTATTTGAGAATTTTAAATTTCCGCTTCCGTGTTGGATAATTTTAATCCATGAAGTGCTGGAACGGTTTTCATTTTACGGTATGAAGGGAATTTTGGCAATCTATTTGAACTTGTATCTGGGTTTCAATGACAATCATACGACTGTTCTTTATCATCTTTTCGTCGGCCTATCTTATTTGAGCCCGATTTTCGGAGCGATAATTGCTGATAATTATTTGGGTAGATTTTATACGGTAATTGTTGTTGGTTTGGTATATTTGCTGGGTCATGTTCTAATGACTTTAACGGCCATTCAGAAAAATATTCT…	AAATTTCCGCTTCCATGTTG	GTCAGTTTGCTCCCAACTC
103	Smed-slc15a-4	solute carrier family 15 member 2 isoform a	2e-59	Mesenchyme; anterior epithelia	Not tested			TTGCATCAATAAATCAAAAATATTATTATATTTTATAGAAATGGCAGAAAGTGAATCCTCAACTGAAAAGCTAAAATTCTGGCACAAATACAAATTTCCTAAAGGAGCCGCTTTATTAATTGTATACCAATTTTTCAGTGGGATGGGAGTATACGCGTTTACGCTAATATTCCCAATTTATATGACATCAATGATGATGTATTCCGACGCAACTGCGACATCATTCTATCATGCTAGGGCTGGGATTACGTTTTGCATGAACATTGTCGGCGCAATTATTGCCGATTCGTATTTAGGAAGAATTAAGACGTTTTTAATTTTTTATCCCATTGATATTTTAATGTATTTTGGAGTCTTTATTTTCTCTATTTACGAGACTTACACCACGTTAGTGACAGT…	AAATTTCCTAAAGGAGCCGC	TATTGGGCCGACAAAAGAAC
104	Smed-slc15a-5	solute carrier family 15 member 4	8e-61	Gut	Not tested			CTATATAAATCTTATATGAATATTGTTACACGAAATTATATTCGTAAGATATGAAGATTCTAAGTACTGATAAGCTAGGAAGTATGTTTTTACTACTAGCGCAAATGTTAGAGCGAATTGTTTTTTATTCAATATCAGCAAATTTCTATTTCACTCTTAATTCAAACCCATTGCAATGGACCGCTGTTAACACAATGAGTACTACATTTCTTCACAGTGGATTTTGTTTTGTTTTTACAATGGTTGGTGGAATACTCGCAGACACAGTTATCAAGAAATCTACTACTGTCATCATTGGATATATATTTTACATAGCATATGTTGGATTTATTATAATATTCCAGGAAAATAAAGATTCAGATTCAAATAACAAGCTTTATTCATTATGTAGTCACAAAA…	CTAGCGCAAATGTTAGAGCG	AAGATACCATTGGTGACCGC
105	Smed-slc15a-6	solute carrier family 15 member 4	5e-75	Gut; anterior epithelia	Not tested			CTGACGCATGCGCTATTGACTAGTTAATGTAAGGGTCAAGATAATTATAAAATACAGTGTAAAGGTCACAATTTGCATCAGAGAGAAATATTTCACGATTATATACAATTCAGAAACTGAAAATCTGATGCCGCAAAAGTCCGTTTCCGCTCTGTCAAGTTTCAAGCCGGTCATATTCTGCATCCTCGTATTCGAGTTATGCGAGAGGCTGACCTTTTACAGTATTTCAGCCAATTTCGTCAGATTTTGCACCATCTTTCTCCAGGTTGACAATGTAACCGCAATGAACATGTCACTGATATTTACAGGAAGTATTTATATAGTCACCTTATTTTGTGGATGGATATCAGATTCAGTCTTGGGAAAATTCAAGACAATTATTTTATCAGGAATTATCTA…	AATCTGATGCCGCAAAAGTC	TCCAACAAAATGATCCCTCC
106	Smed-slc15a-7	solute carrier family 15 member 4	3e-06	Nothing	Not tested			AAAGAATTGATAAAAAAATGTCATCAATTGATTTAAATAAGCGAGTTGTTTTTTTATTTTTTATGATTTATTTATGCATAAATTCATCATTTTTATATGCATTTCAATTTATCAAATTAAATATAAATACAATGTCATATCCATATACAGCTATGATTCTTGTGCTCGTTGATTGTGGTACATTGATCCTAGGAGGAATGCTTGCCACATTTCTAATTCGGGCGCAATATTTATTCTATTTATCAATTGGATGTTTTGTCATTGGAGTTCCAATTCTGTTATTCAAAACTCCATTTACGGATCCAACCTTATATTGGGTAACTCATGTTCTGATTGGATTATCATTCGGATTGTTTAAATTCATCTATCTTGTTGCGCTAATTGACCAAAATGACAGGA…	CTTGTGCTCGTTGATTGTGG	TTTCAAATCGGGTCATCAGC
107	Smed-slc15a-8	solute carrier family 15 member 4	6e-15	Gut; anterior epithelia	Not tested			TAGATACTTTGAACTCGTTTATTTATGATATTTTAAAATTTTATTTTATTCCACAAATGCTAATTTTATTAATAAAATGAATTTTCAAAGAAATATCTCATTTGTCTTTTTACTAGTTGTCTATTTTTTTATTTACACAGCCTTTCTACATGTCCAAGTGAACATCCAGGCCGGCTCTTTGGTATCCTCTTTTCCCAAATATACAAATGTCCTACTGGTCGCAATTGAAAGTTCATCAGTTTTGCTAATAGGCCTTTTGGCGACTTTTGTCTTTCCAGTATATTTCCTCCTAATTATTTCATTGTCTTCACTAATGATCGGAATTTCTTTTTTTACGGCTGTCGCTTTTCTAAATAATACGAAAGATATCCAGTTGAGGCTAAACTTAGGCGGCATCAT…	TGTCCAAGTGAACATCCAGG	ACCTGTGAGGAAACCGATTG
108	Smed-slc15a-9	PREDICTED: solute carrier family 15 member 2 isoform X3	3e-08	Discreet cells in the mesenchyme	Not tested			ATGGCATCCCTCATGGTGGTTTTCATGATCAATGGACTCCACTTTGATGACCAACACGCCAACCTAACTTGGGGCGCCATTGCTGCGTTGATTTATATCACGCCCGTATTGGGCGGCTGGCTAGGAGATAGGGTTTTGGGCACACGTAGAACCATGCTCTTGGGTGTGGCGGTGCTCCTTATCGGCTATGTGCTGCTCGCACTCCCCATGAACGGCCAAACTGATTTATTTTTGTCGCTAAGCGTGGTGATTATTGGCGGCGGTTTATTCAAACCTACGGCTGGCAACATGGTTCGCCTCATTTATAAAAATGAACCGCATCGGCTCGATAGTGCTTTTACGCTGTACTACATGGCGGTTAATATTGGCGGAACCGTTTCCATGTTGTTAGCGCCCTAT…	CCACTTTGATGACCAACACG	AGCGGCAGCAAAATAAGAG
109	Smed-slc16a-1	monocarboxylate transporter 12	3e-09	Gastrovascular system	Not tested			ACTTTTCTTCATCATGAATCGGTTTGGTCTTTATCGCTTGCCCTGCTACAGGGCTTCCGTCCTGCCCTGGATCATACTGGCATTTGCGGCCATCAACGTCATTTTTCTTGGTGGAAAACGGAGAGCGTTTGGAAGTTTCGTTGCGCAGTTTCATAAAGAATATCCGAATATTTCATTAACAGAATTGAACTGGATCGGCGATTCCTATTCTGCCATTGGCTATATGAGCACCAGCTTATCAATTTCAATAATTATATACTTTAATCGCCGATATGGCTTATTTCAATTTCTTGGAGCGCTTTGGGTTTTGATTTCCTGCATTACTAGCTCGTTTGTTCCCAATCCTCATTGGTTGTTCCTAACGCATACTTTGTTCCATGGAATCGGGTCGAGTTTGAT…	GAGAGCGTTTGGAAGTTTCG	CCGTCAGTCCGTTTTCTAGG
110	Smed-slc16a-2	monocarboxylate transporter 9	2e-05	Epithelia; Photoreceptors; Cells at the lateral edge	Not tested			CGCGTACCAGAGAAGCACACTACAAACGTTTGGTCACCGCCACTTACCTACATTTATAAATTTGATATACCAACGCATCTGATTTGCTGAACGCTCATAAAATCTTTATGTCAATAAATTTGTGAACAATAGTTTTGTTTTTGTTTCAATATCAATGACCAACTTGGTGTCTAAGCTTCCATGGAATAGAGCATCAGTTCTTCCTTGGGTTATTTTGTTCTTTGCAGCTTTAAATGTGATATTTCTCGGAGGAAAGCGTCGAGCTTTCGGCAGTTTTGTAGCGGAAATGCGTCGGGATTACCCGAACATAACATTGACTGAATTGAATTGGATTGGAGATTCCTATGCGGCTGTTGGTTACATGACTAGCGGCATCTCTATTGCTATTATTTTATTTTT…	TTTCGGCAGTTTTGTAGC	ATTCCAAATCCCATTCCTG
111	Smed-slc16a-3	monocarboxylate transporter 5 isoform 5	3e-10	Discreet cells in the mesenchyme	Not tested			TTTATATTACTTAGAAAATAATCTGTTAAAGCTGTCTAAACAGTAATTAGGAAACTTCCGCTCGTTAAAACATGCTAGCAATAAATAATATACTTTTGAGAATTTTTACCATCAAGCAGCTTTCAATTTTCATTTTAGTTGTTGCGACAATAAACATCATTTTCATTGGTGGCAAAAGAAGGACTTTTGGAATTTTTATTTCAGCTTTTAGATCGACTTTCAATGGAACTTCGATGGTTGAATTGAATTGGGTTGGTGACAGCTATAGCGCAGTTGCATTTTTCTTGATGCCTTTTATAACTTCGTTTGTGCATCGAAATCGGTCTTATCAAAAAGGAATGTTAGCAGCTTCTATATTAGTATTTTGTAGTTGCATGCTTACATCATTTGTCACAAATG…	CAATGGAACTTCGATGGTTG	AGGCGCCTTCATAGTTTTC
112	Smed-slc16a-4	monocarboxylate transporter 5 isoform 1	6e-27	No discrete pattern	Not tested			CTCAAAATCTTATTATTAAAACAACTTCAACTTTTCAATTACATAAATAAATGTCAAATAATGTTAAATTTTTCAAGGAGAGTTTGGGTAATTCGATGGAAGAACTAGATATAAATAATCAAAAGTCAAATAATATCATAGAAGACGAATTCAATGTTCCTGAAATCCAAGATGGTGGCTGGGGGTGGGTTGTATTAGCTGCAGCTTTGTTTATAAGAATTGTAATGGTTGGCGTGTATGCTTCCTTTGCTCTTTTCACCAAAGATTTCACTGCCGAATACGATATGTCTCCTAGCATCATGAGTTGGATGATTTCCATGTACTCATCCATTTCACTTTTGGTTGCTCCAATCGGAAGTTTTTTAGGAGAAAAATATAATTATCGCCGAGTTTCAATAA…	AAATCCAAGATGGTGGCTG	GTGGCATCGAAAATGAAAC
113	Smed-slc16a-5	monocarboxylate transporter 9	5e-05	Gastrovascular system	Not tested			TGTTATTCAAATTTTTAATGATTAGAAACTTTAAAGGTTATCTATGCATATTAGGTGGGTTCCTCATTCATTTCTCCCTCGGTTCAATTTATACTTTTGGGAATATAAGCCCCTACATTGCCTCATACATGCGCAGTAGACCCATTACTCAATCTGTAAAAAACTCTGACATGGTATGGATCTTTGCATTTGCTCTAGCTTCTCAAGGATTAACAATGAGTTTTGGAGGTGTCTTAGATAAAAAAGTTGGATCAAGATTTACAGTTTTAATTGGGTGCTGTATAATGAGTGCATCAGTAATTCTAACCTACTTCACGATTCAAGCCAATATATATGTGACAATTCTCACATATGGAGTAATATTTGGATTTGGAGTTGGAATAGCTTATTCTGTTGTTT…	CTCATTCATTTCTCCCTCGG	TCAATCCAGCACCAATTCC
114	Smed-slc16a-6	monocarboxylate transporter 14	2e-48	No discrete pattern	Not tested			CAACTCCAGTAACATCATGTCTTTATGAAGTTGTGAATTCCCATGAAACGGATGCGGATATTAATTATCGCTCCGGAAATGAAAATCAAACAAGAACTCAAGCATTTGATGAAAATGTCGATCAGAACAATGAAAACGAGTCTCAAAAAATGACAACAAATAATGAAAATGTCGAAACGACTGCAGATAAGGATCATGAGGACGCATCAGAAAGTAGATCAACTACCAAACGTAACCAAAAGGATCAAGGATGGGGATGGGTAATTGTGTTTGCGAGTTTTATTTCTCACTTGATCAGTGATGGAATTGTTTATTCTTATGGGGTTTTGACAACTGAGTATATCAAACATTATAAAATATCAAGAAATACAGTTGGTTGGATGGGCTCAATACTAGTGG…	TTTGTGGATCAGGATTTGGG	TGAATGAAAGAGTCGCATCG
115	Smed-slc16a-7	monocarboxylate transporter 12	0.006	Discreet cells in the mesenchyme	Not tested			CGCATGAGCATTCGGATGATGTGGTGAACATTTATTACATTAATATTATTTTATTATTTTCTTGTTGGTTGGAAATTAGTATATTTATGTTGGATGTTCTTTGGAAAAAGAATCCTTTTTGAACTGTTGAATTTATAAGGACTAAAGTTTCCAATGAATGAAAATGAAAAGAGCACCTCGGTTAACGAGGAACCTACTTTCATTAATCAGGAAATGACGGTTTGGAACTGGTTGGTCATCATTGGCACATCATTAGGGTCAATTATATCAGGAATTATTCCTCACAGTTTTGGCACCTTCATTGCACATTTCAAATCAGATAATAATAAAACAAACAATCCATCATTTTATTTTGTCAGTCAATTCGAATGGAACTGGCTCCCAGCATTGTCAAGTGCA…	ATCAGGAAATGACGGTTTGG	TTTAATAATCACGGGCTGGC
116	Smed-slc16a-8	monocarboxylate transporter 14	3e-07	Gastrovascular system; Mesenchymal cells; Brain	Not tested			CTCTTCCGATCTTGTCAATTGATGAAAAAATCATTGAAATCAATACAAAAAAATAACTTACAAAAACCAATTCTGTTTTATTGATTTTTAGAATTTTTATTGTGTAAAGTGCCACGATTGGTGCAGTATTGCACTGTTAATGTCTGTCGCGAACGTGTGCAGTGCACATTCGGTTACGTCATCCGTGTGCGCGTAATGCGATTTTATCGCACTTTAACTTTTCTATGTTTAGTATACATTTTGTTTTTACAAATGCTTTCTGACATTTCAATAACTCATTTAGACATCTGCTACTCGATATTACTCTTAATTTACCCATTCAGTTAGCTTTTTCTTTTTAAGGTTACGTGTAATTGGGCTTTAGAAATTTGGCAAGCAATTGATGAATGGAGTTTATTG…	AGATTCCTATGCTGCGCTC	GCCGAAATGATCAAGATTGC
117	Smed-slc16a-9	monocarboxylate transporter 7	1e-37	Brain	Not tested			ATGATTTCTAACAATAAAGAAAATAACGATAACGAAAGAGATTGTCCCGATGGTGGGTGGGGATGGGCAGTGTTGGTCGCTGCACTTATAATAAGAATGATCCTTAGTGGATTGGTAGTTTCATTTGGCTTGTTCATTACACCTTTAGTTGTAGAATATAAGACTTCCCAAAGCACCATTAGTTGGATTGCATCATTACTGTCAGCTTCTGCACTTGCGGCCGCCCCATTAGCTACGTTTATGTCCATTAAATTAAGTGACAGAGCTATTGTGATGATTGGATCGGCAATTTCTTGTGTTGCGTTTACAGCTCCATTCTTTTATTCTCCCCTTTGGTTTATGTTCATGTCCTCAATTCTGACTGGAGTCGGAATTGCAATAGCAATGATGAATACAACA…	AAGAGATTGTCCCGATGGTG	AATCGCTCCTGACATTGGAG
118	Smed-slc16a-10	monocarboxylate transporter 9	4e-06	Gastrovascular system; Pharynx	Not tested			GTGAATTGTAAATTATATTAATTATCGAAATTTTCATTACTTTCATTTAAATATTCTATAGAAAAATATTTTAGGTCTTACTCAATTATATTGTTTAGTAATATTTGATTCATTTCATTGAGGTATATGGATTTGAAGATTTTAAATTCTAAATATGCATGTTATGTAGCAGTTTTCGGTGGTTTTCTTGTACACATCAGCTTAGGTGGTATTTTTACATACGGAAGTATGTTTCCATATATTCTGCAATATATGAATTTAAATCAGACCAATGTAAGAGTCGTTCATCCAACAGATGTTGGTTGGATAATCGGTATGGCTACATTTGGTAGAGGTGCTTCAATGTCACTTGGGGGGTTTATTGAACACCGCCTAGGTGCTTCTTTCACTATTGTAACC…	AGCAGTTTTCGGTGGTTTTC	TTTTGGTGTCTTGGTCAGC
119	Smed-slc16a-11	monocarboxylate transporter 12	6e-52	No discrete pattern	Not tested			TGGAAAATAAGTTGAAAACGGTTGCAAATGATAATGAAAATATCGAAATTAATAAAGAACAAGTGCACATTCCGCCACCCGATGGTGGTTGGGGATGGATGGTTGTTTTTGCGAGTCTTATTGCGAGCTTGCTTAGTGATGGAGTCATATATTCTTATGGGGTATTAACACCAGAATTTATTAAACATTACAACTTGTCTAGAACTACCGTAGGTTGGATGGGATCTATATTAGTAGCAACAGCCCTAGCAGTCGGTCCTTTGGCAAGTATTTTATGTAAGAAACTAGGCTATAGGGTTTGTGGAGTTATAGGATCAATTATTGCCGCAATTAGCTTTAGTTTGCCATATTTCTATAGTGAGTTGTGGTTTCTCATTCTTTGCTCATCGGTACTTTGTG…	TGCGAGCTTGCTTAGTGATG	CCACCGAGAGCAATACATCC
120	Smed-slc16a-12	monocarboxylate transporter 5 isoform 1	1e-29	Gastrovascular system	Not tested			CCTTAATTAGTATCAAACTATAATCGGATATCATCAAATGCCTTTGAAAACCCCACGAAAACCAAGCGAAGATTCGAATGCAACGAAAATCCCAATGGGAGATTCGAACATAAAAATCGTCAACTATGTCCCATATAGCCGGTGGAGATGGGTAGTGCTATTTTCTGCGGTTTTTATCAAAATTGTCACTTCTGGAATTTATTCGACTTTCGGATTATTTATGAAACAGTTTATCCAGGAATTTCAAAGAAATGAAAGCACCATAAGCTGGATGGTGTCCATTCATTCATGTCTCACCATCATTGTGGCTCCATTAGCTACTTATTTAGCACTGAAATTCGGGCATCGAATCGTCGTCATTTCCGGTTTGATTGTCGCCGGAATCAGTTTTTCAGCGCC…	TTTGAAAACCCCACGAAAAC	AAACGGCGGTATTCAAACTG
121	Smed-slc16a-13	monocarboxylate transporter 14	6e-27	Gastrovascular system; Mesenchymal cells	Not tested			ATGGAAGATAAATCGGAAAAAAATCCTGAAAAAAATGAAAAAACTGAAAAAACTGATGATAAATGTATGGGTGGTTGGATATGGTTGGTCGCTTTTTCGAGCTTAATATACGGTTTGCTCATTGATGTAGTTATATATTCATCTGGTGCACTAATGCAAGAATTTATTCAACATTACAACTTATCAATGGGAACTGTTGTATGGATGGGAACCCTTCTAATAGGAACATCCCTAGCTGTAAGTCCATTTGCTGGTATTTTATGTAGGAAATTAGGTTATAGAGAATGTGGGATTTTAGGAGCAATCATTTCCTCTTTCAGTTTCGGTTTACCGTATTTTTACAACGAGTTATGGTTCCTAATCTTTTGCACTTCTGTCATTTGTGGAATTGGATTCGGG…	TATGGTTGGTCGCTTTTTCG	TTGAGATCGGGGAAACTCTG
122	Smed-slc16a-14	monocarboxylate transporter 5 isoform 1	4e-59	Discrete cells in the mesenchyme	Not tested			CATGAAAATAAACACAAAGGAACAAACACTATATATTATTGCTCCGTCTAAATTGCACTATTTAGAAGGTTTTTAGTAGAATTAATAGAATGTCCATCAGAGAAATCAATTTACAAAATGAGCAGCAAGAGGCTCTAGTAAAGGAGGAAAATCACGTAGTGCCAATGATGGATGATGAGGATGATGATGATGATGATCTTGATGGAGGCTGGGGATGGGTAGTAGTTTTTGCAAGTTTTATGGTGCATGTATTAGCAGATGGTGTAACATATTCTTTTGGAGTTCTTACTACTGAATTCATATCCCATTTCGGGGCATCTCGTGAAGCTGTCGGCTGGATGGCTTCAATCTTGGTTGGAATGACCCTATCAGCAGGACCCCTTGCAAGTATTCTCTGTA…	ATGATCTTGATGGAGGCTGG	CGAGGAAGAGCATTAAACCG
123	Smed-slc16a-15	monocarboxylate transporter 12	5e-44	No discrete pattern	Not tested			ATTATCAATCACTTTTAACGGTGGATCAAAATGACAATAAAATTTGGAGAAAAGAATGAATCTGAGGAAAAAATTTCTAAAGCCGAAATCGACAAGGAAGATATAAAAAATGAAAATGAAATACCAGATGGAGGCTGGGGATGGATGGTTTTATTTGCCACGGTAGTTATGAGAATGTTAGTCTCGGGGGTTTATGTATCTTTTGGACTATTTATTAAAGAATTTATCACAGAATTTAACTCCAACCAAACCATTCTCTCGTGGTTAGTGTCATTTAATCAAGCCATTAATCTTGGAATAACCCCTTTAGCTAGTTATTTGGGTGCAAAAATAAGTCATCGATTTGTTGCACTTCTCGGATCAGTTATAGTGTCAACAAGCTTTGCTTTACCTTACTTT…	ACCAAACCATTCTCTCGTGG	TCCACTGCAAATCATGAAGC
124	Smed-slc16a-16	monocarboxylate transporter 12	2e-60	Discrete cells at the anterior pharynx (or pharynx pouch)	Not tested			ATGGTTTGTGGAATTAAAGTAGGAGACAATATTATTGTAGAAAAAGATTCAGAAATAAATATTGAAATTGAAGTGAATGAAACAAGAGTCAATGTAGCAAGGCCTCCTGATGGCGGGTGGGGTTGGGTGGTGGTTTTTGCAGCTTTGGTGTCGAGTGCCTTATTTGATGGAGTGACTTATTCGTACGGAGTGCTAACTACAGAATTTATCGACCATTTTGATGTATCAAGGACCACAATAGGTCTTATGGGATCTCTTCTTATTGGAATGACATTGTGCCCGGGACCAATTGTTGGTTATCTTTGTAAAAAATATGGATATAGATTTGTAATGATACTTGGAGGCTCAATTTCTTCAATTAGTTTTATGGCTCCTTTTTTCTATGCTGAGCTATGGTTT…	GTCAATGTAGCAAGGCCTCC	TAGCCAGCTAAAGGTGGTCC
125	Smed-slc16a-17	monocarboxylate transporter 9	7e-37	Brain; Central nervous system; Pharynx	Not tested			GGCTGTGTTAGTGTGCGTGTAAGTGGAGACAGAAAAAACAACACCATTTCTGTATGGTTGCCACATGCACGCTAACACACATACAATTGCAACCGAAGAGATAGTTTTGTAGTCTGTCGTTGACCTTATTTGCAGCTTCTCCCACTTTCTGACTCAAACAATGCATATATCATGCGATAATTTCAATACAGTTCGAGAGTATGATCGACAGTACTGAAGATCTCGAAATTGTTTATTATAAAAAATCCAATCTAAGAATTATAATTCCAGATGGTGGCTATGGATGGTGGACAGTTTTTGCAGCCTTTATGAATTCCGCATTAATTGATGGAATGTTCTTTTCATTTGGATTCATAAGACCGTTATTAATGGAATATTTGCCGCCAATGGAATCGGCGT…	ATTCCAGATGGTGGCTATGG	ATGTCAAAGATCAAACCGG
126	Smed-slc16a-18	monocarboxylate transporter 14	1e-26	Brain; Central nervous system; Pharynx; Epithelia	Not tested			AATCTATATAAATCTTATATGTTGTAGATGAATACATTGTAATGGCTACAGAAGTTTCAACTACTTTACACTATACAAACTATCCAAAATATGATTCGTCTCACATTTTCGACGTCACAGCTTATCCAACGCACAATGAAGAATCAAATGAATCTTATGCGAAAAAATCTGAAATTCTAAATATTAACGGAGTGGATGATTTAATTAATACTTATCAAAATAAAGATCCTGAAGCTGAAGACGTTTTGACTGAGCTTGACCAAAATGAAATCGAACGCAGACAGCGAGAAGCAAATGAAGAAACAACTAGAAGTGAAGACTTAAGACAATTTCTTCAGGAAATGCACCAAAAATGCCAACCAAATGATTCATCAGTTTACAATAATGCTTGGCCTCCTG…	TCACAGCTTATCCAACGCAC	CTGACAACACCATTTGGACC
127	Smed-slc16a-19	monocarboxylate transporter 12	2e-38	No discrete pattern	Not tested			AATTTCCATGATGGACAATGAAAAGAAAAAATGTGAAAAAGAAACAATAAATTGCGAAACCATCTCATTAACTACAATTCATTTGTACGATGTCCAGGAAGCTCCCGACGGCGGTTACGGATGGATTGTAGTTTTTGCTGCGTTTTGTAACAATATGGTTGCTGATGGTCTGACGTTTTCGTTTGGAATTATCTTTTATGAATTAATGAAAAACCATGATGAAAGCCATTTTAAGACGTCACTTTTCACCTGCTTATTTAACGGAATCCCGTTATTATTCGGTCCGGTTACGTCATTTTTGACGGAGAAATACTCGTGCAGACTTATTGCAATATTAGGCGGATATATTACTCACCTTGGATTCTTTTTATCCTTTTTTACCACATCGTTTTCAACTTT…	GTAATCCGAAAACGCAAACG	CAATAAATTGCGAAACCATCTC
128	Smed-slc16a-20	monocarboxylate transporter 12	3e-38	No discrete pattern	Not tested			ATGAGTAAATCAGATTTTGTCGAAATTAATTTGAAGGATGATTTAAATCTGTCTAAAATTGAAGAACGAAAAATTAGCATTGTTGAACCCGTTGAAAATGTAAATGAACAATTGAAAGAAGACGAAAGAGATTGCCCCGATGGTGGCTATGGATGGGTTGTCATGGTCTTTGCCCTTCTCATTAGAATTGTTTGCGGTGGATTGTTGGTAACCTTTGGCATTTTTATGACACCATTAGTAGAAGAATACAAAACTTCACAAAGTACTATTAGCTGGATTGCATCGTTAATGTCGGCTATGAATCTTGCAGCAACACCTTTAGCAACGTTGTTAGCTATGAAATTAAGCGACCGAGTTATAGTGGTAATAGGCTCAATCATATCCGGTATTTCCTTTGCA…	GTGGCTATGGATGGGTTGTC	TTTCTGAAGGTTTTCGACGC
129	Smed-slc16a-21	monocarboxylate transporter 5 isoform 1	8e-38	Epithelia	Not tested			TCTATATAAATCTTATATGATTTTCATTTGGAGAAACAATTCAAGTCGACGATGACAATGACCACCGAAACGAACGAGGACAACAACCTAGAATTAATTACAAAGAAGAACAAAGACAAATTAACAATTCCAGATGGAGGTTGGGGCTGGGTGGTTCTGATTTCAGCTTTCGTCATTCGGGTAATTATGTCAGGGATCTATGTTTCGTTTGCTCTTTTTACAAAGGACTTTGTAATCGAATTCAAAATGTCTCCCAGTGTTATGGGTTGGATGATATCTATATATTCAGCAATCTCATATCTTATAGCGCCAGTGGCCAGTGTTTTAGCTGTCAAGTTTGGATTTCGAATAGTTTCCATTGTTGGGCTTTTAATTGCAGGACTGGCGTATCCAGCTGTC…	AACGAACGAGGACAACAACC	CCAATTGAAGGATTTCGTGG
130	Smed-slc16a-22	monocarboxylate transporter 12	4e-21	Protonephridia; Mesenchymal cells	Not tested			GTAATTTAATTTTACAATTTGTGTTTTGTAATTTTTCGCCTTATTTTTTGGTATATTTATTTATAATGGATTACTTAACTGGGTGAATTTAGTTTCATTTATAGTTAATGTATGAATGGCCTATTATGCAAAAACTGATTCCATAAGTGGCGTTTTTATGCTTACAGATTCTATGAAAAATACAATGGAAATAAATGATAATTTTAAGACAGAGATCAATGATTGCCAAATGGGAGATATCGAGCAAAATCAATTAACTACAAATAGTGAAGACTTGCGTAATTTATCCAAAGAAGTCCGTGAATTTGTTCTTAACAATCCGAGTCAAATGAAATCAAGGGCTGAAGTTAAAAGAGGTTCTTGTTCTTCTAAAGAGGGTTCCATTTCAATATATGATCA…	GCCAAATGGGAGATATCGAG	CATAATATTCCCGCCAGCAC
131	Smed-slc16a-23	monocarboxylate transporter 7	8e-39	No discrete pattern	Not tested			AAAAAACATGAGTACCTCTGAAAATGCTACAAAATTTGAACTTCCTAGTGATGAGGTAAATAATTCAGAAAATGAAACCACAGAAAACCCGGTAAAAAAATCTGGAGCTCCCGACGGAGGGTGGGGCTGGGTCGTAATGATTGCAGCCCTTATTGTAAGAGTTATTATGGCTGGAGTATATAGCTCTTTTGCGCTATTTACCAAAGATTTTGTCAATGAATTCAAAATGTCACCTAGTGTTATGGGTTGGATGATAGCGATATATTCGGCAGTGGCACTCTTGGTTTCTCCACTCGCATCGTTTTTGGCTGTGAAATTTGGGTTTAGAATTGTTTCAATTGCTGGATTAGTTGTGGCCGGTTTGACATATCCGGCGACGTATTTCATTCCTACTTTATG…	AGCGATATATTCGGCAGTGG	AACCGCATGAAATAAACGG
132	Smed-slc16a-24	monocarboxylate transporter 14	1e-29	Sensory cells in the dorsal surface and the edge	Not tested			TATAATTTGAAAATCAAATAAAATTTATAAAAATGAATTAAAATTCTTATGGCGAAATTCTTTCGAAATAAAGGAAAGATATTTAATTACTCCGCTGATTATCATAAGAATTCCACAAATAGTAAAGGCCAAATCAAACGATTGAGTTTTTGCGTACATCAGTGCAATAATCGGTGGCCCGATTAAAGCGGCCAGTCCTTGGGAAACTAATGACAATGCAAAGGCTTTCTGTGCATTGTCTTTACCAAAAATATCTAACAAAATCACAGATGTTAATGTGACAAAAGATCCGGTAACGATTCCGTAAATGGTGGTGTAGGAAACTATAAAAATAAAATTATTCGTCCATCTAGTCATTGCCAAAATAAGGCCACTAATAACTAAGGAGACATTATATAA…	CTCATCTATCGGCCAATTCC	CAGTGCAATAATCGGTGGC
133	Smed-slc16a-25	monocarboxylate transporter 2	4e-06	Brain; Central nervous system; Pharynx	Not tested			AGTCTGGGATTTTTTCTATTTCCATCTGCAATCTGATTGGTGTTTGTGTGTGTTTCAGTTGTCGGCTTGTGGTATTGACAATAATTGTTGGAAATCGATTTTCTCTTCAAGAGAATTTACGTCATTTTCATGCTGATTCCAGCAATGCTTCTATCGATTCCAGTCAACATTTCCCAATGAATTCCAAACAATCGACCGAATCGGTCGTTGACATTGAAACGGACGATGCGGCAAACATAGAAGTTCGCACCTCTGACGAATTGCCGTTGAACAGATTTGTGCCGTGGATAATTCTTCTGTTTTCTGCTCTCAATGTGATTTTTCTCGGAGGAAAACGACGGGCATTTGGAATTTTTATCGCTGAATTGCATAATGGAGTATTCAATACGACCTCTTTGG…	TGTCGGCTTGTGGTATTGAC	CACCCATTGTCGATTGACTG
134	Smed-slc16a-26	monocarboxylate transporter 8	1e-24	No discrete pattern	Not tested			TTTTATATTGATCTTATTATATGATTTATAATTTGATTGTTTTCTAATTCAATTTATGAAGAGAAAGAGTTCACTTTCCTCTTCAAAGGAAGTTGCTAAAAAGAAAACTCATGGATTAGATCAATGGAAAGCATTAATCACGTCATTTTTAATGCAAAGTTTAACCCTAGGCACCTTGGAATCATTCGGAGCCTTGTATGTACCAATAATGGACACTTTGTTAAAAGATGATCCTCTGAAAAGTACAAAAGCAGCGTTAGTTGGCTCTTTAACTACTGGATTTTTAATGGGATTTTCTCCAATTTCCAGTATGCTTATAAACAAACTTGGTGCACAATTAATAGCCTTGCTTGGTGGTGTGATTGTATTTATTTCCACTTTAGTTTCATCATTCATGAC…	AATAGCCTTGCTTGGTGGTG	AGGCATGAAAATGACCCATC
135	Smed-slc16a-27	monocarboxylate transporter 9	1e-32	Ubiquitous expression	Not tested			TCTATATAAATCTTATATGACATTGCATGTGGAAAACCAAACATAAAGCAAAAATATTAACTGTCATCGGTGGATTTTTATGTTATATGTTGGCCGATGGATGTACTTTCTCAATTGGAATCCTATATTCCGAATTTCTTGAAGTTTTTCATCAGTCTAAAGCTTCTACTGCTGTTTTACCTGGATTAATTTATTCATTGCCACAGTTTTTAGGACCATTTATATGCCCATTTGCTGATGCAACTGGTTCCTTTTTTGGTTCAGTTTTAGGTGGTATAATTTTGGCTTCAAGTATCTTTCTGTCAAGATTTGTAATCAGCCTGCAAATTATGTATGTAACAATGGGATTTTTGGCGAGTATTGGTCTTGAATTAACTTATGCCAGTGCAATTATAGCAG…	TTTGCTGATGCAACTGGTTC	AACAGAAATGCGGGTACAGG
136	Smed-slc16a-28	monocarboxylate transporter 12	3e-17	No discrete pattern	Not tested			AAATCACCCAATCATATCATATATCTATTGTTAAGTATACTGTTAAACTATGTAACACTGTATCTTTGAAATGAAATTGGTGATAGTCGATTCTTCTAAAGCATGGAGTGTCACGATAGGATGCATGATAGTAAATGCCCTAATGGTTGGCTTCATAAAAATATATTCCTTGATTATTATTGAATATCAAGATTTATTGAATGCCCCAATGTCGCTTTTAATGTTTGGAACAAGTATGCTAACGTCTTTAACCGGATTAGCAGCCCCGCTATCTGCTTATTTATCCGAAAGATTTACAACTATGAAAACTGGGATTTTTGCATCATTCCTAGCGGTAGCTTCAATAATAATGATGGCATTTTCTTACAATATTTATGTCCAAGTGACATCTGCAGCATT…	CATGGAGTGTCACGATAGG	CCAAGTGCTAAAATAGCGCC
137	Smed-slc17a-1	vesicular glutamate transporter 2	0	Brain; Central nervous system; Pharynx	Not tested			TATGATTGGTTATCTGTTAAAAATTGAGGAACTTTTGCATTCAGACTTTCCTCATCCATGACGACAAATTTTGTTGTTGAGTATCAATTAAACATAATAAAATATTGATTTTTTACTAGCCATATAATAATCGATTTTTCACAACTCCCATCGATCAGTTTTTTAATTAAAATCCAATATGGCGTTAGTTATGAAGTTTTTCGGAATGGTGCTAGGCGTTTTTGAAACTATTAAGGAAAAATTCAACCAATCTCCTGTTTCTGATAAAGCAAAATCCGGCTACGATAGCATTAAAAAGATAATTATGGGTCGAAAAGATCTACAGGCCAATTCTAATATGCAATATGATGAACTGGATGAAGTAGAACAATTATCCTCCAACAAAAAGCCTCAAAAACA…	TTTTTCGGAATGGTGCTAGG	TGCATTTGACACTCTCAGGG
138	Smed-slc17a-2	vesicular glutamate transporter 2	5e-71	Brain; Central nervous system; Pharynx; Discrete cells in the mesenchyme	Not tested			AAAAATATCAATTTCCAAAATGAGCAAAAAATAAATAATAAAATTGCAAAAAAAATTTATTAAATCTCTTCTTATGAAAAACGAATTTCGGCTCAATCGACACAGAAATTTTTGTTGCTGTGGACCCGGAAAAAAGCGTTATCTGTTGGCGTTTTTGTGCACTCTCGGACTGACAATTGTCATTGGGATGAGATCTGAAATGCTTGGAATTATTAGCAATTTAAAAAATCAGAGTGACACAAAATTGCACGACAAGTCTTCGTTGATTTTCAAACCCTCGGAACATAGGAAGTTACCATGGACCGAACCATTGATGGAGGATTTCGTTGAGAATGCTGTATTTTTCGCATACATGATCGCCAGTCCGATTGGCGGTTATTTAACTGTCAATCACGATTC…	AATTTCGGCTCAATCGACAC	ACTGTGTTGAAAGCGAAACG
139	Smed-slc17a-3	sialin isoform X1	1e-128	Gastrovascular system; Protonephridia; Pharynx pouch	Not tested			GTAATAAATAAAAATAGTAACATATATGATGCTAATATGAATCAATCATGCATACACAGTGATGAGATCGATTTTGTGTCATAATTCAATGAGTTGCACCATATTTCACGTGATCAGTTCACTATTGATTCTGTTGCACAATAAAACGGAATAATTCGATGACAGACAAATCAAATCTTTTGAATGTTTCAAATCTACGAATCAATTATTACACCTCGAATGAGAACTATGACAATCTAGACGAGAATTCTGAAAGTCCTAAAGAAAAATGGTATAACCGATTCTGCATACCTACGAGATATGTAATTGCCGTTTGGGGATTTTTGGGATTCGCAGTCGTTTATGCTCTTAGAGTCAATCTCAGCGTTGCTATTCTTGCCATGGTGAACAATTCAGCAA…	ATTTTTGGGATTCGCAGTC	TTTCAATTGCCCAACTTTGC
140	Smed-slc17a-4	vesicular glutamate transporter 2	3e-76	Brain; Cells at the edge; Pharynx	Not tested			CGCTGAGATTGGGATTTTTCCTATAGATGCCACATATAGTCTGCAATGGGAGAATACAGTTCATTGAAAGGATAATTTGATAAGATAAATGATTCCAAATGAGATTTCCGATGAATTCGACGAAAAGCTGACTTTATTCGATGAGGACTCGAAAACGAATTTCGTTTATTGTGGGCCAGGAAAAAAAAGGTATTTGATTGCACTGCTGTGCACAATAGGGTTGACTGTTGTTATTGGGATGAGATCGGAAATGTTGGGAATTATTACGAATTTGAAAAATAGTTCAGATCATTCCCAGTTGATCTTTAAGCCGTCACAGCATCGAAAAATGCCATGGAAAGATCCGATTATGGAGGATTTTGTTGAGAATGCAGTGTTTTTTTCATATCTCGTTGCCAG…	CTGAGATTGGGATTTTTC	TCTGACGATGCAAAAAGCAG
141	Smed-slc17a-5	sialin isoform X1	3e-101	Mesenchymal cells; Protonephridia	Not tested			TTTATTATTTTAAATGTATTTCAAGGTCAAGTTTTTAATTAGAAATTTCATCATAATTATTAACTGTAGAAAACGATGATTACCATGAAAGAAGAGTTAACGGAGAAATATCCATTGTGTAATTCCAAGCGATTGATTGTTGCTTTAATTGGATTTATTGGCACGTTGAATTTGTATTCTATTCGAATGAATTTGAGTGTTGGCATATTATGCATGACGAATCATACTGCTGTCGATCTTATGGATAATCATAGTTTTGTTCCGAAGAATTTTTCCAATGTCACCAAGACATCGTGCGCGTTATTGGGAGAAGAGAAAGCAAAGGACGGTGATTTAGTATGGAGCAAGCAAACTCGTAGTATCATTCTAGGAGTGTTTTTCTGGGGTTATTTGGTGACT…	CCATTGTGTAATTCCAAGCG	CACCTGCCACGTAAATGATG
142	Smed-slc17a-6	sialin	9e-86	Gastrovascular system; Mesenchymal cells	Not tested			TTTGAAGTTATTATTTTTTTTATTCATTTAATTAATATAGCTAAATTATACATTTTCATTTTAAAAAATATTTTTTAATAGTAAAAATCATTTTAACAATCTATCTAAACTAAGATGAAAATTTATTGCCGATTTATTTTTGCATGGATGGGATTTCTGGGATTAATTATAGTCTACATGTTGAGGGTTAACATTAGCGTTGCTATCGTGGCAATGGCAAATTCAACGGTTTTCAAGCCGAAAAATTTCACTCCAGAATGCCCAGTTTCTAAACCAAATAATTCTATTAAAAGAGAAACTGGGGAATTCTTGTGGGGAGAGGCTGATCAGACAATGATTTTATCTTCGTTTTATTGGGGATACACTTTAGTGCAAATACCCAGCGGAATCCTTTTGTTA…	CCGATTTATTTTTGCATGG	ACGGCACCGAAGAACATAAC
143	Smed-slc17a-7	vesicular glutamate transporter 3 isoform 1	3e-98	Mesenchymal cells; Cells at the edge	Not tested			TGGCTAATAAAAGAACTGTCGATACAAAAAATAATTTTTTGTCTCCAATGCCATATTATTATGTCTCATGATACCGAAGAATGCTGTCAAAAAGTGATAGGTAATAAAAGATATTTATTAGCCATTTTGGCTTGTTTTGGGTTGTTGATACCCTTGGGAATGAGATGTGAAATCGGAATAGCTATTATTAAGTTGACCGAATTGCATGACATGGTGGTGCCAGCTGGAAATAACAATATTTCTGAATTCAAAGTTATTCAAGTTCGAGAAGTTGCCTGGACGAACACTAAAGTTAGCTTAATTGAAGCATCATTTTACATTGGATATACACTATTTTCAATCCCTGGAGGATTCTTATCAACTATCTTTCCAGCAAACAAAGTATTTGGTTTTGCAGTG…	ACCCTTGGGAATGAGATGTG	TCCGTCAAAAATAAGCCACC
144	Smed-slc17a-8	vesicular glutamate transporter 2	2e-64	Ventral neurons; Cells around the pharynx	Not tested			GCTGAGGTTATATTAGCACAACATTCGTTGGTGTGTTTCGTAGTGACAATCGAGTTTTTTTCGGCACACATTGCAACACACACTACCTGTAAATCAGTCTTGGATTGGGAAATAATGATATTGCTTATTTGTTTGACAAATTCTATTCATGTCAAGTATATTGCCAATAGACTCGATGAAAACTCATGAAAGAAACTCACCAAGAACTTCAGATAATGAGTTTAAAACAGAATTCGATAACAAACCAAAAAATAAAAGTAGAAAGATTTTTTGTTGTGGTCCAGGTCGCAAGCGCCATTTAATTCCTTTACTGTGTACTACTGCTTTGACTATTGTTATTGGAATGCGCTCAGAAATGTTGGGAATTATCAGCAACATTAAAAGTAATTCGAGTTTTGA…	TGTTATTGGAATGCGCTCAG	TCATCAATTGGTGGGAAAGC
145	Smed-slc17a-9	sialin isoform X1	5e-88	No discrete pattern	Not tested			TCAAATTCTAAATTCCAAATTTTAAGGATTTGTATTTATTAAAAATTTCTGTCTTAAAAAAATGCGATGCTATTGGAGATTTGTTTTTGCTTTGATGGGATTTTTTGGACTGTTTATAGTTTATATGTTGCGAGTCAATCTCAGTGTTGGCATTATTGCAATGGTTAATTCAACTTATTTCAAACCAAAAAATTACACTGCTGAATGTCCAACTCTGTTGCAAAATAATACCGACAAAAAAACCACCGGAGAGTTTATGTGGGACGTGAATGACCAAACTATGATATTGTCATCATTCTATTGGGGATATGCAATAACACAGATTCCCAGTGTGATTTTGTTAATTTACTTTAAACCTAAATGGATTTATGGGCTTTCAACGGTTGCAACTCCTATTTT…	TGTTGCGAGTCAATCTCAGTG	CAGGATCCAAGATAGCCCAC
146	Smed-slc17a-10	vesicular glutamate transporter 1	6e-97	Mesenchymal cells; Cells around the pharynx	Not tested			TCGTTCTTATTGATTTGTGTTATTAAGTAGATGTTAATTGTGCATTGATTCATTTTGATTGTTCAATAAAAATGAATGTACCTGAAATGGGAAATCCTATGACAAATGAGAAAGAAAACAAACCATCAGCTATTAATGGAGAAAATATTTCAAAGGATAATCATTCAGCAGATAATAAAGAAATGAAAGAAGACAAAAATAAAGATTTATATTTTCCAAGACGGTTTATTGTTGTAGCTTTATGTTGGAGTGGATTGTTAATAGTTCATGCTATGAGAGTAAATGTTGGGATTACTGTAGTAACCATTTTGGATACTGACGCACATTCTAAAGTTGGTAGTGAAGCAGCTATTTTAAGTTTGCCTAAAGTAACTTGGAATTCTAAAATGATTGGAGTTC…	CCATTTTGGATACTGACGCAC	CTGAATTCCAGTTTAGGCGG
147	Smed-slc17a-11	solute carrier family 17 member 9	4e-96	Gastrovascular system; Mesenchymal cells	Not tested			CAAAGCCAACTTTGTTTCAATATTCATTTTTAACAAAAATAAAGAAAATATTTTTTATTTAAGACCTAATTTCGATATATATTGTATTTAATATATAAATGCTTTGTCCGATTTGTTTAAAAAAAAATATTAAAAGTCATATTTTGAAATTATCTGAAAGTGGTTTTATTTGCAAAGAAGAATTATGCTCTTATTTCTTGGATTTAGAAGCAACAGAATATAGTATAAATATTTCAGGTGAAAAATTTAAGAACAAATCAAATCGAAATTATGATAGATCTTCGATTTTATCTCTTCGAAATAATTCAGATCAAAATACAACTTTTGATTTAATTAACAATGACAACTCAATTAATGTACTAGCAGAAACAAATAAAACGATTAAATCCAATATTATGA…	ATCAACGGGAATTGTGCTC	AACCACCTGATTTCCAGTGC
148	Smed-slc17a-12	sialin isoform X2	2e-53	Mesenchymal cells; Cells at the edge	Not tested			CGAAATCTATTTAAAAATTATATGGTCAATTATCATATATTTATATGTGATGACTGTGAGATACTCCTCTACATTTTTAAAAATATCTAATGTAGTTTGGCTATGTTGTTTAGCAAACTTTATTAACTCAGCAGATAGAGTTATAATGCCTATAGCTATTATACAAATGGCTGAGTATTTTAAATGGACTTTACATGAACAAGGAATGATTTTAAGTGCTTTTTCTGTTGGGTTTTTGAGCAGTATGGTTATTGGAGGAAGTGCAGCAAAAAAATATGGTGGAAAATTTGTACTTTCATTATCTGTTATTTTATGGTCCATGAGTACTCTTTTTACCCCAATTTTCGCCAATTATTTTTATATAACAATATTTTTAAGAATTCTTCTAGGCGTTGGAGA…	TTGGGTTTTTGAGCAGTATGG	TGTGACTCCATAAGAAAATAGCG
149	Smed-slc18a-1	vesicular acetylcholine transporter	3e-19	Brain; Photoreceptors	Not tested			ACATGATCAATCAAGGAAGGAATTATTAATTATACTGCTACACAACATTCGCCTTACATCGCCTTTCATATTCCTGTCAACTCTAGTGCAACACAAATAGACCAATGAAATTCAATTTAAAATTTAGGTTATATTATGTCTTTTAAATGTGATGATTGTTTGGCAGCAATTGTAATATGCCTAAACTTTTATATGCTGGGTATTCAAGAAAGCAGTTTATATACGATATTGCCAAAGTATTTGGTCGACGAACCATTCAATGCAACAAATAATGAGACATTCAAGCCCAATACAAGTCGTACTATATTCCAATGTCATTTGCAAAAGCCTCCATATTTTATTGTTAGTATGATATTCCTGTCTAAAAGTCTCGCTCAATTCTTTTTCAATTCCATTATA…	TGTGATGATTGTTTGGCAGC	TGGGCCACTTGATAAGGTTC
150	Smed-slc18a-2	synaptic vesicular amine transporter	8e-12	Brain; Pharynx	Not tested			AATGCTTTTAAGTATATTTATTTTTCATTCTAATTTTTATTAATGTAGAAAAATGATGAAACTCAGTTTGAATCAAAAATTATTTTTAACTGTTATTGAGGCATTTTCTGTGTTTTTAACAGTTTTTCTGAGTCAAATGATTACAACAGTTTTCCCTGCTTATTCATCCGTAAAAACTGAAATTGAGAATGTTTCTATCGCATCGACAAATTGTTCAAATGATAATCCCAGTAATGTGTATGTATCGATTCTTATTGGATCAAAATATGGCACGGAATTAATTATGTTTCCTATTGTTGGTTGGATCACTGATCGCAGTCATCCGCCACAGATTTTGTTTACTGGAGCTCTTATTGAAGCTTTCGCTTGCGTTGTTTATTGTATTTCTGATAATTTTTA…	TCCTCGGTATCAAGTACGCC	TAAACAAGCCATAAACGGGG
151	Smed-slc18a-3	synaptic vesicular amine transporter	2e-12	Brain; Photoreceptors; Discrete cells in the mesenchyme	Not tested			ATCTATTGAAGATTTCATCAGCAACTCAATTCTGATTGGATGGAATTTTTCTTAGCAAATCGATAAATCTATCTATTACAAACAATTATCAACTTTCTTTTTTTTTAATTCCGAACATTTTCATTTTGGAAACATGATTTTCGATTTGCAACCGATAGATTTGTTGATAATATTTTCAATTTCATTGGCAAAATATTCCGTTGGATTTATTACTGGCATGGTAATACCGATTTTTCCTACTCTGATCGATAAACATTTCAATGAATCTCTGCCAGTTCCAGCTGCCAATTTCAGTTCGGAAATCTCAGTGCTGAATTCGAGTTTCAACTATCAACAGTTGTCGATTTTGTTCGCTACGAAAAATATCTGCCAGATTTTATTAAGCCCGTGGATGGGATA…	AATCTCTGCCAGTTCCAGC	GCGCTGATTCTACACGAAC
152	Smed-slc18a-4	synaptic vesicular amine transporter	2e-160	Ventral neurons; Cells around the pharynx	Not tested			TGTCGACGTATTTTTGGTTTGAAAATTTTATCTAAATTACTTTTTGAACCGTTGAAGAAAATATGAAATATATCAATATAGATTCGGATGGGAATCACAAATCTGTCAGTCGAATATCTTACGTTTTTCAACAGATCACTGGATATTTTGATAGCAAACAGCACAAAACAATGGTTTTAATTATTGTTTTTATTGCACTCGTATTAGACAATATGCTATTGACTGTCATCGTTCCTATTATCCCGGATTATTTGTGGCAGTTGGACAACAGAGATATTATTAACCAAAACTGTACAGTTTTGATAAAATATCAGAAACCTGATTGGACTGACATAATTGGAAGAAAGCATGTAGCATATGATGAATTTGAAGGTCCGGAAATTATTGAAAAATCAGTTA…	TCGGATGGGAATCACAAATC	TGCTTAAATCGTTTGAGGGC
153	Smed-slc18a-5	synaptic vesicular amine transporter	7e-14	Brain; Pharynx	Not tested			CAGTTACGTTTGCATAGGCTACTTTCTGTTCATTTGTAATCAATAATTTCTACTCGAGATGTAACTGAAATTTTATTACAATTCTTTTCAAACTACTCACAAATGAATCGCAGATTAGAATTCATATTAATCATATATTGTGTTGGAAGTGGCAAATTTTGCTTGGAATTTATAACATCAATGGTAACTCCAATATTTCCAAGCGTGATTTTCAAATGGCAAAATCTGTCATCATTCAACAGTTCAGACAATGTTTCTGGATTTGACAAATTCGATTATAGTCAACTTTCAATTCTATACGGAACGAAAAACATTTGCCAAGTGATAGTCAGTATGACAATCGGTTTCATTGTCGATCGAATTGGAGATCTTGAAACTTTGCTCATTGGAATGATGCTT…	CAAGCGTGATTTTCAAATGG	TTGATGAAGTGATTGAGGTTCC
154	Smed-slc18a-6	vesicular acetylcholine transporter	2e-149	Brain; Pharynx	Not tested			GAAAAAAATCGCAGACAATCAGTTTTTTTTTCTATTTACTATTTTAGCCATTTTTATTTTCAAGTTCTCTCAAAAAAAAATTAAAGGATTTACAGAAAGTAAAAGAGGAAATAATTAGTTTCAAATAAACGTACAAGTTTTTTTTCGAGCCGTGTCGAGGTAGTTCTTTTTGAAATTTCACAAGTATAGAGTCCATGGAAACGATTGAAACGCCAGCATGAAAGTTCCATTGACTAACTTCGATACAGACAACATCAAACTCTATGTAGAAAGAAAGATCAACCGGCCGGAATCCCAATGTACCATGGTGTTGATTGTTGTGTCCATGGCATTATTGTTAGACAATATGCTTTATATGGTCATTGTACCTATTGTTCCTCATTATATGGATTACATGAA…	AGCCGTGTCGAGGTAGTTC	AGGACGACTTGTTCTGTG
155	Smed-slc18a-7	synaptic vesicular amine transporter	2e-156	Ventral neurons	Not tested			TTTTAAATGAATAAATTTTATTTGTCAATTTATCAAATTTTTGATTGGTTGGTTTTGTCGATGATTAATTATAGAGCAGAATTTTACTGAATTTACCGAATTCGTATTATTAATATGTACAATTTAATTGATGAAAATGGCGAACGCCAAACAGACAACTGTTTTCAGAAAATCGGCCGGAAGTTTTTTGATTTTAATTTTAAAGTTAAACAGAGAACTCTTGTTTTGATGATTGTCTTCGTTGCTTTACTTCTGGATAACGTACTGCTGACCGTTATAGTTCCAATAATGCCCGAGTATCTCTGGACAATAAACCATAATGAGAAAATCAAATTATTTTGTCCAGGCGAAAAGGTTACGAATAAAGACTGGACAAGCATGATCGGACGAAAACATTTC…	ATTGATGAAAATGGCGAACG	ATTGTACCCAACCATCGACC
156	Smed-slc18a-8	synaptic vesicular amine transporter	2e-19	No discrete pattern	Not tested			TGTGATATCTTAATAACTATTGTTAGAATAAATATTAAAAACAAATCTGATGTTTTTTAAGTTTGATAATCTACTTGCTGGTGTTGTCGTAAGTTTAAATTTCTTTTTAATGGTTTTGCAGGAAAATAGCTTGTACGCGATATTGCCGAAATATTTCTCCAATCAAACGTCGATTTCGGCTAGAAATGAAACAGTCCTAATTAATTCTACAGTTCCTCAGAATTGTTCCTTTCAAAAACCCCCATATGTTGTGGTGAGTCAAATATTTTTGTCAAAAAATGTTGCGATGATTTTCTTAAACATTTTCATTGGAATTATTATTTATAAATTGAATATTTACATTATTTTGATTTTGTCACATTTTGTTGGTATTGGAGTTTCGTTCATTTATGCTTACAC…	CAATCAAACGTCGATTTCGG	ATTTGTGCCGAAAAATTGC
157	Smed-slc20a-1	sodium-dependent phosphate transporter 1	2e-81	Protonephridia; Brain; Central nervous system; Pharynx	Not tested	Abnormal protonephridia		CTTTTCAATTGCTTAGTTTAGAACTTAAACTTTACGTTTTCGTAAATATTAATTTACATGCTGTTTCCAGATAATCAAATATGGATAATAGTAGTAGGTTTTCTAATTGCCTTTATATTGGCTTTTGGTATTGGTGCAAATGATGTCGCCAATTCATTTGGCACGAGTGTTGGGTCTAAAGTGTTGACGCTTAAGCAGGCTTGTGTATTAGCATCTATATTTGAGATTTTGGGATCGATATTACTAGGAGCCAAAGTTTCTGATACGATAAGGAAAGGAGTAATTCTACCAGAGTATTACAATACCCAAAATATGACTGATGGAATTAGAATAATGATGATGGGTCAATTATCATCATTATCTGGAGCATGTGTCTGGATGATGATAGCAACATTTTTC…	TTGGCTTTTGGTATTGGTGC	ACGCCCACTTTTTGAGACAG
158	Smed-slc20a-2	sodium-dependent phosphate transporter 1 isoform X1	4e-72	Gastrovascular system; Protonephridia	Not tested			GTTATTTCAAATTAAGAAAAATGGTTTATGTACCACCAGATCAGATTTGGATTGTTGTTGTTGGTTTCCTAATCGCTTTTATATTGGCATTTGGAATCGGGGCCAATGATGTGGCAAATTCTTTCGGAACAAGTGTCGGCTCAAAGGTTATTTCTTTAAGAAAGGCTTGCATTCTGGCATCGATTTTTGAAGTATTAGGATCAATCTTATTGGGTAGGATCAATTTATTTCAATTATTATTTATTTGAATTATATAAAGGCGCAAAAGTGTCTGACACGATACGGAAAGGTGTCATATCACCGGATGCACTGGCAGCTCAGAACCTTACAAATTTACCTCAAGTTATGATGATAGGCCAATTATCCTCACTATCAGGTCGGTCCTTATTCATTTGTTGC…	TGATGTGGCAAATTCTTTCG	CTTATTCCTGCCGAAACTG
159	Smed-slc21a-1	solute carrier organic anion transporter family member 5A1 isoform 1	2e-98	Muscles; Pharynx	Not tested			ATATAATATGCATTTAAAAATCAAAATTGCATTTTTATATTAACTTGTGAACTTTTATGTATTATTGACGATAATGATAGATAACAATCACGATATAACAAATAAAATGTCAAATGTTTCGAAAGTTCACATTATTTCCCCAAGTCAACCGGTGAAACATGATACAGATTTTGAAGAATCTCTTATCTCACATAATAATCGTTGTGGAATTTTAGCATGGAGACCAGATTGTTTACAAAAATTCAGAAGTATTTATTTATTTTTGCTGACTATGTGCGTTGTCTGTATTCTTCAAACCGCACTTTCTGCTGGTTATATGAGCTCTCAAATAACGACATTAGAAAGAAGATTTTCATTAGACAGTTCCATGTTGGGAGTGATACAGTCTTTCTTTGATGT…	TTATTTCCCCAAGTCAACCG	TCTGATTTCCTGAAAGGCTG
160	Smed-slc21a-2	solute carrier organic anion transporter family member 1B3	3e-60	Gastrovascular system	Not tested			TTATTTAATTGACGAAATCAAATTGTGCTAAGTAAAAAAAACTTAATTTAATGTGTATTGTACCTTTCATATTTGTTATTTGTAACAATATAATCTATTCATTTACATGCCAGGTAGTGAATGTGAAGGTCAACAATTAAATAAAACTAACTGCAAAAAAAAATCACTTATTTTCATTCCAAGTTCTGATCATGAAATTATCCAAATTTCAAATAACAAATCCCAAAATCGCCTTAGTCGTAATGGCATTTTTTTCAATCTTTTCTGGAGCGACAGTTACGTATATCAGTGCGATTCTTACAACCATAGAAAAAAGATTTGAGTTTAATTCGATGGAAATGGGAGCACTTCTCGGAGCAAATGACATTGGATATTTGACTTCTGTCATGTTTGTGGCAT…	TAACAAATCCCAAAATCGCC	GACCATACCGGCTAAAGGTG
161	Smed-slc21a-3	solute carrier organic anion transporter family member 1B3	1e-59	No discrete pattern	Not tested			ATTTGGAATTTTCAACTGTTTTTCGCATCTTCAAAATTGTAATCAGACTCGTATATTATTTTAAAGAAACTATTTTTAAGTTAGAATGTTTACTGACAATGTGGCTCACTTACACTTTAAACCACGAAATTCACTGAATCCTAGAATTTCTAGAATAAATCCATTCCAAGATGATTCAATAGAAGAATATCCGTCACTTGGTCTGACCCGAACATTAAGTAATAGCCTATTAGTTGAAGATCATTTCAACGAACCTTTGCCTATTTTAAATATATCCTCATCAATTGAAGAACTGACTAATGCAATCAAAGAATGTAAACAAAAGATATTCAAACTAATGGATAATGAGGAGGCAAAAAATCGCTATATATTATACTTAGTAGAACTAAATCAAACATT…	AGGCTCAAGCCTTCCAAGAG	TTTATACGTCAATGCCGTGG
162	Smed-slc22a-1	solute carrier family 22 member 3	9e-40	Discreet cells in the mesenchyme; Neurons	Not tested			TCCGATCTGTACACGCATTTATTGTATAAAATGAGTGTATTTTGTGTTGGCTGCAATCAGACCAAGCTCATTTTTTTGATTGAAAATCAAAATGATTTTGGAAGACATTCTAAAAGATTATAACAAAAGAAATACTTTTAAATTCTTGGCCTTTTTCATTCTGTCTCTTCCGTCGTTTCAATTCAGCAGCCAAATGCAGAACATTCTCATCTCTACGTACACTCCGAAGTACACTTGTCTATACAATTCATCCTTCAGTAAAATATCTATTTCCGCAGATCAGTGTAACATGATAATTGACGGATCAACAATCGTATGCAACAAATGGAATTTTTCATACGAGCCGGTTGGGAGAACTATGATGTCGGATTTTTCACTGGTTTGTGATTACAAAAACCT…	TTCAATTCAGCAGCCAAATG	GTGCTCTCATTGGTTTTC
163	Smed-slc22a-2	solute carrier family 22 member 5	2e-40	Gastrovascular system; Mesenchymal cells; Pharynx	Not tested			CTTTTGACCGTCAATAACAAACAAATAATAGATTTTAACAACATTGCATTTGTTTAGATAAAAAAAATATCAAATGTCAACGGAAATCAACAAATGATCTCGGTCCACAAGGTACCTGTCAGTAATAATATTTGCAGATTTATACACAATTCATCGTCACTTGGTGCCATTCACAGGCATGGATTATGAACATTTGAATGCCAAAATTGGTGGATGTGGACTGTTTCATTACATTTCCTTTATGACATTGTCCATAACAACTTTTAAATATGTTGTAGAATTCCAAGGGCTGACCTTTGCCTTATATGAACCAAAATTTTCGTGTCTCGTCAAGAACATTTCTTCTACCATTAGAAACTCTACAAATCTGATTTCCAAGGATCAGTGCCAATATAGATT…	ATGATCTCGGTCCACAAGG	GAATGAAAGCGAAGACGAG
164	Smed-slc22a-3	solute carrier family 22 member 7 isoform a	2e-50	Protonephridia; Discrete cells in the mesenchyme	Not tested			ATTCTGAGATGATAAAACCAATTTTAAAGAGAGAACGAAAATAGAAAAGAGAGATAATTGAAAATCAAATTAAATTGACATCATTAATTGAAAAATATTCCAAATCTGAATTTTCTACGTGAAATTCTGTATTAATTATTTAAATTAGTCAATCATGAACTTTAATCGCATTGACAGTGTTATGTATCGAATAATACTATGTAAGAATAAACAGTTCTAGACTTGAAATGGACCCAGAAAAATGCCTTGACGAGCTCGGAGGGAAGAACATATGGATTCTGAAGTGGTTTCTGTTGATTTCCTTTATGAAATCACTGCCATGTGTGTTCTCAATGTATTCGTTTCAATTTACCGGCGTCAAACCAGACAGCTTTCATTGTGCACTCCCTCCGAATGTGT…	CTCGGAGGGAAGAACAAATG	AACCCCTGTCAACAAACAGC
165	Smed-slc22a-4	solute carrier family 22 member 5	4e-38	No discrete pattern	Not tested			CGATCTAAATAATATAACTTCACTGAGTGACGAATTTCTGAAACGAATGTATAAGAGCGGAAGTTGGTCAACTTTGTGTTTCTTTTCTATCATCATTATTCTTCATTTCAATGGAAATTTTATCACGTATTCAGGTACTTTTACGGCCGGTCAAATATCTTTCAAATGCCAAGTGAACAATTTAACAATGAAAACCAACATTTGCTCATGGTGGGATAATATTGCAAATATGTCACTAGTTTGTGGCAAAAATATTGTGTTTTATCCCAGCGACAATTTTGTTCAAACTTCAATAATTTCACGATTTGAACTAGTTTGTGATCAGAATTATTTGAGCGGTTTAATTCAATCTTTGGTAATTTTCGGAATGGTAATTGGAGGTTTGATTGGACCGACGGT…	TTTACGGCCGGTCAAATATC	TTTCTGTGCCTTAGGAACCC
166	Smed-slc22a-5	solute carrier family 22 member 5	6e-48	Protonephridia; Pharynx	Not tested			CATTAATCATTTAAACTGGAACTTGGCTTAATTAATTATTCGAAGATTTAATTTATAAGTAGTATATAATTTTGAATGCTTTTTATTTGATAAACTATTTACTGAAATGAATTATGAAGAAGCTATCTCGGAGATTCAAGGCAACGAAAGATTTAACGTATTGGCACTTCTTACTCTTAGCATGATGGCATGCATTTCTTCAATGGACATTAACAGTATTGTTTTTATTGGTCATACCCCATCATATAAATGCGTTGATCCGATTTTCAATCAAACCCAATTGACTTGGACAGTGAAAGAATGTCAAGCAATCGCGAGGTCTGAAAATGGCACTAATCACACTATTTATTGCCGGAACTGGAAGTACAATAAAACTGACATGACCAATACCATTTCTAC…	AATGCGTTGATCCGATTTTC	TTCATTGCCTTCTTCCAAGG
167	Smed-slc22a-6	solute carrier family 22 member 6 isoform a	5e-31	Gastrovascular system; Protonephridia	Not tested			CTAGTTTATAAATCGTATTAAAAAAACGTAAAGTCCACCGAATTTTATCAATTTGACGTTGAACGCAGATGTAAATTCACAATCATTGACATCATGATAAAAGGTTGATTCACAACGAAAGCCATTTTATCGAGCAAACTGGCCATTCACAGTGAATCAAGTTAATTACATTCAAATTTGAGCATTCATAAAAACGGTGAAATAAAACTCAAAATCACTTTGTTAAAACAAATGTCGGAAAAAATTTATCAATTAGTCGGGGGGAATTCCTATTTTCAATATTTTATATTGATGTTCATATTCATTTCCCAATTCAATACGGCAATAAATATTTTGATGCCAATTTTCATCAACAACTATCAGGATGTCTATTGCGTTTTGCCGAAAAACCAAACCAAT…	CACCGAAACCAATTCAAAGC	CTTGGAACTTTTCCTCCACG
168	Smed-slc22a-7	solute carrier family 22 member 3	1e-37	Epithelia	Not tested			ATAAAAACTACACGATAAAAGCTGTACGTTAGGTTGCCATTTTATTAAGAATGATTTTAGAAAATGTTATCTCATTCTATAATAAAAAAGATACATTCAAAGTTATTGCCTTCTTGATACTGTCTTTGCCAGCCTTTCAATATGGTAGCCAGTTTCAAAATTTACTCGTGTCAATCCAGACACCGAATTTCACTTGCCAATATAACGAAACCAGCCACCAAATCCAAATCTCAAAAGATCAGTGTACAATGACAATAAATGGATCAAATGTTAAATGCCAACATTGGACATTTTCTTCTGAACCTTTTGGGAAAACCATCATGTCGGATTATGATCTTGTTTGTGATTATAAGTATGTGGGTGATTTGTTGGTTTTATTGTGGTATTCAACATCCCTAA…	ACTGTCTTTGCCAGCCTTTC	CATCAGAATCCTCTCGGTC
169	Smed-slc22a-8	solute carrier family 22 member 5	2e-71	Mesenchymal cells; Brain	Not tested			CTGGATACACACACGCGAAATGTTTCATGTGTGTTTCAATTTTTCTGACCAATCAAAATTACATACATTTAAATTCATTTAAATCTGCAAAACATGAAAAAGTAACCAGTTTAATTTCTGATGATTTTTGAAGATATTTTTAAAGAAATCGGCGATTTTGGTCGTGGTCAAATATTTCAATATTTTCTCTTATGTTGGCCCTTTCTGATGGCCGGATTTTTGTCAGTCGATGTTGTCTTTTTAATGGCAGTTCCAGAATTCGTTTGTAAACCTGACAACGTTACCATGTACAAGCTGCAATTATTGTCAAATACAACTTCAGTATCGAAAATAGCTGACATTTTAATTTTATTGCAAAAATCAATGGATAACTATAAAACGTCCAGATGTTATTCATGG…	TTATGTTGGCCCTTTCTGATG	TTTGAAAGTTAAGCCGCCAG
170	Smed-slc22a-9	solute carrier family 22 member 3	1e-42	Mesenchymal cells; Pharynx	Not tested			CAATGTTTTCAATGCTGCTTACCAACTGACAACAACCGTCAACGTTAAAAAACCTGTGGGCTGATTGAATCTATTATCTATCAAAGGAATTCGTCAAATGTTTCTGGATAACATTCTCTCAGATATCAATAAACCTTTGACTTTCAAGATTGTTGCTTTCTTCATATTATCGTTGCCGACATTCCAATCCTGCAGTCAAATACAGAACATTCTTTTTGCTTTATTCATTCCAAATTTCAAATGCAAATTCAATTCGAAGTCAAAATTCATCGTATCAAAAGACCAATGCTCAATTTTGATGAATGGAACGACGATGAATTGCAAGGAATGGGATTTTTCTTTGTTGCCAATTGGTAGTACTTTGGTCAGTGATTTTGGACTCGTGTGTGACAACAGGTA…	AAAAACCTGTGGGCTGATTG	TTCACAGTAAATGGCATCGC
171	Smed-slc22a-10	solute carrier family 22 member 24 isoform 3	5e-07	Mesenchymal cells; Pharynx; Cells at the edge	Not tested			CACGCATTCAATCAAACCTACGTTATTAGATGACACTAAACTTATATTATTTACAGTTGTAAACAAATGGACTACGATTCAATTGTTAAGATTTTTAGTAGAAAGAAATCGTTTTTGATTCTTTCTTTATTTTTCATTTCTTTCGTGTGTTACGTAACAACTATTCATCGTCATTCCATTTCAATCGCTTTATTTCGACCGAGATTTCAGTGCAAAATTCCTGAAAACTTGCTGTCCATGAGAGACTCCCAGAATATTTCCGCATATATTTCATTAAATCAATGTTTTTACAAGCAATTTACCAATGAAACTTTTAAAATGTGCGGCAAGTTTAAATTTGATCGAAGTCAAATACGAGAAACATTTATCACAACAAATCATGCCGTTTGCGGTAGGAAT…	CATTCAATCAAACCTACG	ATCGTCTCGCATCATTCCTC
172	Smed-slc22a-11	solute carrier family 22 member 2	1e-20	Mesenchymal cells; Pharynx; Cells at the edge	Not tested			GTTAAATTTTTTGCAGAAAATCTCACGTAAAATTCAAAATTACAAGAAATAATTTTCTCATATTCAATAATATGTACATGACAACCAATCACTACGCTAGATTGGATTCAAGCACCAGATTTGCGGACTCTGATTGGTTTATCAATTTTTGCAATAGATCAATCAATATTTATTTTAGACATTTATATTTACTCTGGAAATACTTTTAGCTCATAATGGCCATGGAAGAAATAATTAACTTGAGATTGTTCCTCATATATTTTATAATTTCCGTGTCTGTGTTCCAATCTGGAGTGGATTTCCAAATGAGTATGTTTCTTTACTACACCCCAAAGTACCAATGCTTGTCACCTAATCAGACGACGGATTCCATAACTCCAGACAATTGCTTCTATGTGC…	ATTTGCGGACTCTGATTGG	TGTGGTACCCTATCTAACCCG
173	Smed-slc23a-1	solute carrier family 23 member 1 isoform a	7e-93	Mesenchymal cells; Brain; Pharynx; Protonephridia	Not tested			GTAAAATCTTCTGACTCGCACTTTTGACGAAATTATCGAAGTGGCTCTAAGCTGCACATGTAAGCTAACGAAGAGTGTAAATTTATATTCGAATCTAAACAAGTCAGAAAGCCAATTACTTATTCTAATGAATCACCCGAACAAGGTAAATGGCACGGATAAGAATGACATGGATTATGATTTCAATAGGCCTCCTCCTTGGTATATCAGCATGGCACTTGGCATTCAGCATTTTTTGTCAATGTGTGCCGGAAATGCTTTTGCTACGATGATAATTGCCAATTATTTGTGCCTGCCGGACAATTCTCCCATCAAATCCGAGTTGATAAGTTCTAGTTTTTTTGTAATGGGAATTTCGAGTTTTTTGCAAACAATTTGTGGATGTAAACTTCCTATCAT…	TATACCAGCATGGCACTTGG	TTTGCCTGATCCTTGCTTTC
174	Smed-slc23a-2	solute carrier family 23 member 2	7e-100	Gastrovascular system; Protonephridia; Pharynx pouch	Not tested			TCTAGTGAATTACTTAATTACTTAAAATAAAAATTTTTACTATTGAAATCAGATTTATTTGTGACTTAAGGCTTAATTTATGTGAACTGTGTCAGAATGCTATTGACATTGTCACTAACGCGTCTTATTTATAAATAATTAACAAGTTTACAAATATCAAAACTCGTTGAAGTTATTCGTACGTATCATATGGATGAAACTTGCAAAGAAGATAATGTCGCTGAGAATGATATGGACTATGACTTCAACACCCCTCCTCCATGGTATCTCAGTATCGCTTTGGGAGTTCAACATTTTCTAACCATGTGTGCTGGGAACGCAATTACGACAATTATTGTGTCAAATTACCTATGTTTACAAGACCACTCTTTTATTAAATCTGAATTGATCAGTTCGAGT…	TGACTTCAACACCCCTCCTC	GAAATTTGAGAGCTACCC
175	Smed-slc24a-1	sodium/potassium/calcium exchanger 5 precursor	4e-107	Brain; Photoreceptors; Discrete cells in the mesenchyme; Pharynx	Not tested			TCTATATAAATCTTATATGAGTTAATTCAAAGCATCGAAAAATATTCTGATTCAAACCGTCATAAAACTATGAAGAAAAGATCCTATATTTCAATTTGGACTTTTTTATTAATGTTTGGATGTCTATTTATATTTTATGCGAATTACAAACATGACATAAATCCGATAAATAATGACAAATCCTATATATCTCGGCAATTGTTGAGTTACAAAGCCAACTGCTCACCAAAAGCTATTGATAATTTTCCTGAAGATTTATTTTCAAAGAAAGCTCGACAGTCGGGAGCGTTGATTATTCATTTTCTTATTACCATTTACATGTTCATTGGACTGGCAATAGTTTGTGAGGACTATTTTGTACCATGCCTCGAATGCATTTGTGAGAATCTCAAACTTCAA…	AGCCAACTGCTCACCAAAAG	TGATGCAGCTTTGAAAAAGG
176	Smed-slc24a-2	sodium/potassium/calcium exchanger 6, mitochondrial isoform X1	7e-41	Epithelia; Gastrovascular system; Protonephridia	Not tested			ACTTTTCAATATCATTAGTGTATATAAAGTAAGTATGATGTGATGACAATTAATTTATTATAATATTTTATGGATTTATGCACTCCTTTAAACTTCAGTAGCTCTAACTATTCGAATATATGCCAGTATATTACCTTTTTCAGCAGTTGTATTCCAAATTTGGGGTTTATTAATTATTTCCAATGGCAGTATTGTTCGTTTGATAATCGTTGGGCTCCAACAATACTTATGCTCTTATGGTTTTTATTTTTGCTCACCGGTATAGCAACTGCGGCTGATAGTTTTTTGGCACCTTGCCTTGTTGTCGTGGCAAAAACCATGAGAATGAGTGAAAATTTAGCAGGAGTTACTTTATTGGCTCTCGGAAATGGGGCTGCTGATGTATTTAGTTCCTTATCA…	TTTGATAATCGTTGGGCTCC	TTTCGCAAGAGTGACATTGG
177	Smed-slc24a-3	sodium/potassium/calcium exchanger 6, mitochondrial isoform X1	4e-46	Protonephridia	Not tested		JN837702.1	GAAATTTAAGTTGATATTTGCATAAATTAAAAACTTTCATATTTATTAAGTTACCTTTATTTGAAGTTTAAATGTACATTTGAAGTTTCCGTTTTTCCGTTCCTAGAAAGGTTATGGAGAGCTGTAATCCAAAAAACATTACCGGAACTAACTATTCCAATGAATGTCAATACGTTAAAAATGTCAGTGCCTGTCTTTTTGATTCTGGATTTTTGAATTATTTTGAATGGCAATATTGTGGATTTGACAGTCGAATAGTGCCCACCATTTTGATGATTCTTTGGTTTCTAGTGCTTTTGCTGAGTGTTGCTACTACTGCTGACAGTTTTTTCGCTCCATGTTTGGTTGTTGTCACGAAAATATTGCGAATGAGTCAGAATTTAGCGGGTGTTACTTTAT…	TTGAAGTTTCCGTTTTTCCG	TCGGTTTTTGTGCAGTCTTG
178	Smed-slc24a-4	sodium/potassium/calcium exchanger 2 isoform 2	8e-82	Gastrobvascular system	Not tested			CTTAAATAGTGACTCTTATCAAATTTACATAAAGCGCCACAATCAACAAGTTGAAAGTCTGATTTTACTATGTCCTTACCATAGAAAACCTTTTATACATGAAACGTGTTAAAACCAACAATCGTTGGAATTATGCCTTTCATTACAAGGAGCATTTGTTTCAATATAAGCCTTTGGTACTTATTTCCCTCACATTTTGGATTTCTATTGTTTGCCTTGTCAGTCTAATGGTGCTGAGTTTTCCAAGGAACAAAACTGGCTTCACCAACAGAAACCTTCTACAAAGTGTCCAAAACGTTTACTACTATAGCAACTGCACGAACACTACGACAATTCCGAATATTTTGCAGGTATTTTGGGAAAATTGTGATTTTGAAAAATCAACGAATCTTACGGGCG…	CATAAAGCGCCACAATCAAC	TCACATGAGGAATCAGCAGC
179	Smed-slc24a-5	sodium/potassium/calcium exchanger 6, mitochondrial isoform X1	6e-49	Gastrovascular system; Protonephridia	Not tested			CTCTTATTGATACCATTTCAAGTTAGAAATTGAAAATGGAGTCATGCAATCCAAAAAATAAGACTTTTAATGAAAGTTTTTGCAATTATGTAATTAATAGAGGTTCATGTAGTTTTGATTCTGGGTTCATAAATTACTTTCAATGGCAATTCTGTGGATTTGATAATCGAATTATCCCGACTATACTAATGTTTCTCTGGTTTCTCGTTCTTCTCTTAGCAGTGGCCGTGACGGCTGACAGTTTCTTTGCTCCATGTCTTGTTGTCGTTACAAAGATTTTAAGAATGAGTCAAAATTTAGCAGGTGTTACACTTTTAGCTCTGGGAAATGGGGCTGCCGACGTATTTAGTTCACTATCTGCAGTAATATCTACTAGCAGTCCAAATGTCAGTCTGGCTC…	TCTTCTCTTAGCAGTGGCCG	TGCAGCATAAGCGATTCTTG
180	Smed-slc24a-6	sodium/potassium/calcium exchanger 5 precursor	8e-122	Gastrovascular system	Not tested			AAAAAACATAAAAATTTTTTAAAAATAATCCTGTGTTACTTTTCACTGATTTTTGGGTCAATTTTCTTATTGAAAGTCAACGATATTGGGGGAAAAGATGCAAATTTTGATGGCAAATCGCGAAAATTACTCTCATTATCAAATTGTACTAAAAGGTCTGTTGAGGAATTCCCTGATGATTTTATGACACGAGTTGATAAGAAGAACGGAGGAGTTTTATTCCACATTGTTATGTCAGCTTACCTTTTCATGGCAATTGCTATTGTGTGTGATGATTATTTCGTTTCGTCTTTAGAAAGAATATGTGAAGTATTGCATATGAGACATGACGTAGCCGGTGCTACCTTTATGGCCTTAGGCGGTTCGGCACCGGAGCTATGTACTGCCGTAATTGCGGTT…	CAACGATATTGGGGGAAAAG	GGTAAGCCAAGACCGACAAG
181	Smed-slc24a-7	sodium/potassium/calcium exchanger 6, mitochondrial isoform X1	1e-40	Protonephridia	Not tested			TAATTTGATTATAAGCGTTGTATGGCCGCCTGTACACCTTTAAAGTTCAGTAGCTTTAACTACTCGAATGCATGTGATTATATCACCAACTTCAAAGGATGTTCACCGAATTCGGGACTCATTAATTACTACCAATGGCAGTATTGCGCATTTGGTAATCGTTGGGCCCCAGGAATACTTATGTTTCTTTGGTTTTTATTTTTGCTTACCGGAATAACAACATCAGCTGACAGTTTTTTGGCACCGTGCCTTGTTGTAGTTGCAAAAACAATGAGAATGAGTGAAAACTTAGCAGGAGTTACTTTATTAGCGCTGGGAAATGGTGCTGCTGATGTATTTAGTTCCCTCTCAGCAGTTACATCAAACAGCAATCCAAATGTTGGTTTAGCTTTTGGAGCA…	TTATTAGCGCTGGGAAATGG	CCAAGAGAATTGGCAAAAGC
182	Smed-slc24a-8	sodium/potassium/calcium exchanger 5 precursor	5e-130	Gastrovascular system; Protonephridia	Not tested			ATTTATCTGAGATATTTGGCCACTTATTTAGTACTCAAAAATGAGGGTATTGCAACATGAAATTTTGAGAAAATGTCATAGATGTTGAAAAAGAATCATGGAGCTTATTTTAAGATATTATTCTTTTACTTTTCACTTGTGATTGGAATGTATTTCTTCACAAAATTCAAATCGAATTCAGACACAATGAGTGAATTACATGGGACGGGTCGTAAATTACTTGGATTGAAAAATTGTACTACAAGGTCCATTGAAGAGTTTCCAAATGATTTCATGACCAGGAAAGAAAGAAAAAATGGAGGAATTATATTCCACATTTTCGTTTCTATATATTTATTTGTTGCTTTAGCAATAATTTGTGACGAATATTTCGTATCTTCTCTAGAAAGACTTTGTGAA…	CCAAATGATTTCATGACCAGG	TGAACCCAAGGAAACGATTG
183	Smed-slc25a-1	ADP/ATP translocase 3	4e-91	Germ Cells	Not tested			TTCCGATCTCTTTTATTATCGTAGTAGAATAAAACTTACAAAATGGGTGAAGGTGGTGCGTATATGAAAGAGTTGAGTTTTGCAGAGAACTTTGGTTTGAGTGGTGTTGCTGCTGTCATTTCAAAAACTGCTGCTGCTCCGATTGAACGAGTAAAACTTTTAGTTCAAAATCAAGGTGAAATGTTAAAACAAGGTTTGCTTGATCGACCTTACAATGGAGTCATAGATTGCACAATTACTACATTCAGAAACGAAGGGTTATTTCCATTTTGGAGAGGAAACCTTGCAAATTGTATTCGATATTTTCCAACTCAAGCGCTAAACTTTGCATTTAAAGATCAGATTAAAATACTTTTTAAATCATCAAAAAATGACTCATATTTGGTAGGATTCGGTAAA…	TTTGGTTTGAGTGGTGTTGC	AATCCTGCTAAAACGCCAG
184	Smed-slc25a-2	mitoferrin-1	1e-91	Gastrobvascular system; Ubiquitous mesenchymal expression	Not tested			TTTGTTTTAATTTTCAAGTATAGGTAAAGCTTTTGGCGTGACAATATTATTACCATAAAATATCATTTAATTTATCAATTTCAAAATTTATTTTTTTAAATATATGACGATATTGTTGAAATATATAAAGCAATCAAAAATATATATTTGATATTTGCAATTTTCATTAATAAGTGTTGAATTTTTTTGTTAATGGAAGATGATTACGAAGCGTTGCCTGAAAATAGTAAATTATCAGATCATATGATGGCTGGAGCCTGTGCTGGGATCTTAGAACACGCTTTGGTTTACCCTTTTGATTCTATTAAGACTCGTTTGCAATGTATTAGACCTAATCATGGAATTAAGTTTAAAGGGGTTATCGATGGACTATATCATATTGCAATGAAAGAAGGTATG…	GTAAAGCTTTTGGCGTGAC	CCCCAACTTATTGCAGAACC
185	Smed-slc25a-3	calcium-binding mitochondrial carrier protein SCaMC-1 isoform 1	3e-120	Brain; Central nervous system; Pharynx	Not tested			ACAATCAAGAAAATTAATGTGATTTTTGTATTTTGATGCATAAAGACAAACAGTTAGAATTAGAAAAGTTATTTCAAAAATTGGATGTCAACAAAGATGGAATTATTTGTTTATCAGATATAACGAAATACCTTTCATCTAGGAATTTAAATCGAAAATATTATCAAGATAAAATTTTAGCTAAACACTTTTTGAAAAATGCTGACATGAATCGAGACGGTTATGTGGATTTCTCGGAATTCGTCAAATATTTCGAAAATCGTGATAAACTATTACACGCTACCTTTAACGAATCAGAACCGAAAATGAATGACACAGTAACAGTTGAGGATATAATGTCTTTATTCAATCGTTTAAATATTGTTATTTCTTCCGAAGAAGCTGATAAGCTAATAGGAA…	GTTATGTGGATTTCTCGG	TAAATCTTTTCCCGGGCTTC
186	Smed-slc25a-4	hexokinase-1 isoform X3	1e-119	Gastrobvascular system; Ubiquitous mesenchymal expression	Not tested			ATTTAATACGATAATAAGTTATCGCTAAAGCAGTGACGACATGGATCAGTTGAATGAGCCGGGAAATCCTCGGAATTCTCTTTCGAGCATGGGAGTTTTGGGAATCAAAGAAAATATCAGTGTCCAAATCCCCGAAGAAGTAATGGAGATGATGAAACCTTTCAGGCCTTCAGAATCTAATTATCGAAACGTTACAAAACGGTTGGAGCTTGATATGAATATGGGGTTGGACCCTGCTCACAGAGATAAGGCATGCGTTAAAATGTTCCCATCGTATGTTTCAAAAGTTCCTTCAGGAAAAGAAAAAGGACAATTCATGGCTCTCGATCTTGGAGGAACCAACTATCGTATTTTGCTGGTAACATTGAAAGGAAATAACGCCCCGCCAGAAATCATTGA…	CCTTAATTTCAGGAATCGCC	GAAACAGAAACAACTGGAACC
187	Smed-slc25a-5	tricarboxylate transport protein, mitochondrial isoform a precursor	4e-129	Gastrovascular system; Brain; Photoreceptors	Not tested			TAATTTAATTTATAAAAATAATTATTTTAAGATTGAATATTTATTTGAAGCTGTAATACTACGACCATACTCTAAATTGGAATAAATTAGAAGTTTTCATAATTTAAAATTTATATTGATAAAGTATTTGAAATAAACAACATGGATAAAAGGTTTTCGGACAAACGTACATTAGAAAATATTATTCCAATGACTCCGTCGCAAAAAAGCCTAAAAGGAATAATTGCCGGTGGTATAACAGGAGGTTTAGAAATTTGTATAACTTTTCCAACTGAATACGTTAAAACTCAATTACAACTTGACCAAAGAGTTGGAATGGCCAAACGATATAAAGGACCAATAGATTGCGTCAAAGTGACTGTAAAAGAACATGGAGTTCTTGGTCTTTATAGAGGGTTG…	CCTAAAAGGAATAATTGCCG	AGCAGATATTTCCACAACCAATG
188	Smed-slc25a-6	S-adenosylmethionine mitochondrial carrier protein isoform a	7e-57	Gastrovascular system	Not tested			ATAAAAATCATGCTTTGTTATTATATAATATTTTACAGATATATTCAAAATTTTAAAATCCTTTAATTACTTATATAAAGTCTTAAGTTACTATTAATGGTTGCTACTGAAATTATTTCCATAACGTCTGGTGCTGTGGCAGGATTAGTTACTGATTCAATTTTGTACCCTATCGATACAATTAAAACTCGTATTCAAAGTACTCGTACTATATTAAAGTCAAATCTATATAAAAATCTTTTTTCTGGTATACCAACAGTAATAGCAGCATCTGCTCCAAATGCTGCAGTTTTCTTTTTGTCATATGAATTTATAAAGAAGTTAAATAACCAAAGTACTTGTCCAGTAATAACTTCTCTTGCAGCCACTGGCGGGGAAATTTCAGCATGTTTAATAAGA…	CATAACGTCTGGTGCTGTGG	CCATTTATCTATTGACGGATTC
189	Smed-slc25a-7	calcium-binding mitochondrial carrier protein SCaMC-1 isoform 1	1e-167	Brain; Mesenchymal cells; Pharynx	Not tested			CAAACAAGCATAGTGTTTGTGTGTTTACTCTTGTAAGCTGTAGTAGAAAATTTTAGAAATTTGTGCATTGGTTATTATTAATTAACAATTACTGTTTAATGGATAGTAAAAAGGTGGAAAAAAATAGAGTTGAAAATAAAAGAATTAGTGAAATATTTGAAAAAATCGATAAAAATAAAGACGGAGTTATTACTATTGATGAATTAAAAGAAGCGTTGAAAAATCAACAAGATTCTGAGAATGAAATTCTCGGTTTGATGAAATCAACAGATAAAAATGCCGATGACAAAATGAGCTTTGAGGAGTTTTTGAATTTTGTCCAAAGTCGGGAAACGCATTTGAAACTGGCATTCAGACAAATGGACAAGAATAATGATAACAAAATTAGTGCAGATGAAA…	ATGCCGATGACAAAATGAGC	TTCCCAGAAAGTGTCTTGTTTG
190	Smed-slc25a-8	mitoferrin-2	2e-87	Mesenchymal cells; Gastrovascular system	Not tested			AGTCTATATAAATCTTATATGTAATTAGAATGGAAGATGAATATGAAAGTTTACCTGCCGGTAATCCGTGTCATCATCACATGATTGCTGGTTCCTGTGCTGGAATATTGGAACATGCATTTGTATATCCTATAGATTCTGTGAAAACAAGATTAATGTGTCTCCAACCCGTGGAAGAAGCAAGGTACACTGGATTAATAGATGGCTTGAAAAAAATCACAATGAAAGAAGGCTTTATGAAATCAATGAGAGGAATTTCAGCAGTTGTAGTAGGTGCCGGTCCTGCACATGCATTATATTTTGCGGTTTATGAAAAAGTTAAAAATACCTTAACCTACGATAGGTATCCATTATTAAATAATGCCGCATATTGTCTCGCGGGAGCTTCTGCAACACTGG…	CACATGATTGCTGGTTCCTG	AGCCGATATCTGGTGCTGAG
191	Smed-slc25a-9	calcium-binding mitochondrial carrier protein Aralar1	0	Brain; Mesenchymal cells; Pharynx	Not tested			TTTCATCACATGCAATAATAACAGTAGTTTTTGACATGAAATTAGATGTTATTATTGCAAATAACAATGCATCGAGCAGATACAGAAAGTCTAAGATCTGTATTTAATAAGTATGCAACTGTGGAAAGTAAAGGAAAGAGATACATGACTCCTAAAAATTTTGTTGTTGACTATTTGCAACTATTAGAACCGGAAAATCACAATGAAAATACAGTTAATTTAATAGCTGATGTTGTTGACGCTACTAAAGATGGGCTGATTTCTTTAGAAGAATTTACAGCTTTCGAAGGATTATTGTGTTCTCCAGATGCTTTATATGCAACTGCTTTTCAATTGTTCGATCAAAATGGAAATGGATATATTAATTATGATGAATTTAAAACGGTTTACAGTGCGACA…	TGATGCATCGAGCAGATACAG	TTGCAAAAATAGAGACCGGG
192	Smed-slc25a-10	mitochondrial coenzyme A transporter SLC25A42	4e-72	Brain; Mesenchymal cells	Not tested			TTAAATTTAAAATATCTTTTTTTTCATTAGAATGTTTTATTTTGTGTAATTATTTGGATTTTTTTCTTTTTTGCTTTATATCTATCTTATTGGATTTAGTATTATTCTATAAAATATTAGTTCTATTATTATATAACAATGTTGTACTTATAATCTTGTCAATATGAAGGTTAATGAGCTCACAAAATCGTCAACAAGTGTTGAAGTCAATAAAGACGTACTATTTTCATTACTTTTCGGTGGAATAGCTGGGTGTGTGGCCAAAACTGTTATTGCGCCATTGGATCGAGCTAAAATCAACTTCCAAACAACAGATCAGAAATTTTCATTTCGTGCAATGATTGAATTTTTACTAAACACATATAAAACTAATGGATTTCATTATTTATGGCGTGGAAA…	TGAGCTCACAAAATCGTCAAC	CACTCGCAATCCCATGTAATC
193	Smed-slc25a-11	solute carrier family 25 member 51	3e-59	Brain; Mesenchymal cells	Not tested			AATATTTCAAATGTCATAATTTTAAGTAATTAATATGCAAATTACATTATTTATAATAATATTATTATAATATTGTATCTATTTAAAGTAGAGCACATGTTCAAAGATCAAGAAAAAAAATATGTATTGAATGATTTTCTATGTGGTGGAGCAGCAGCAATGATAAACATCTGCATATTGTATCCATTTTATAAAACTATTTTCTTTCAGCAATTAGATAATTTAACTTGGAATCAAGCTGCTCTGAGATTGCTCAAAGAAGGGCCGAACAATATATATAGAGGATTATTACCTCCATTAATTCAAACTTCAGCTACTAGATCTATTATGTTTGGTGGATATGGAAAAACTAAATTAACTTTAGATAATAACGAATTTATTAATCTTACTATTATTAAA…	AGAGCACATGTTCAAAGATCAAG	TCTCACACAATTCGCAGGAG
194	Smed-slc25a-12	solute carrier family 25 member 48 isoform X6	1e-33	Mesenchymal cells	Not tested			TAGTTAAAAAACCCGTAGGCCGTAACTTGCAAGCTTTTTGAAAAGAATTGTGTTGGCGTATAGAAAATCAAATATTGTATTTATAATGAACATATTCGGTAGTTAAATACTATTTATCAGCGACTTCCATTAACTAGGTTCTCTCCTCTCCTGAAGGTTTTCAAGATTTTCTAAAGATTTTTTTTAGAAGTTTCCATTGTTCAAATTTTTGCAATCGTTTAACTTTTCGCGAATTGTGCCGAATCAACACGCCACTTTTACGGTCTTTTTAGATGTCAACTGAATTTGCGACAGATTTATGGCCGGGAATTCGAGTCTCAACAGATAAACGTCTGGAAGCAGCTAGGCAAGAATTCAGAAAAAATTTGATAGAATTTTTTTCGGGTGCTGTTGGAGGAT…	AAAAACCCGTAGGCCGTAAC	ATATCTTTGTCGACACCGGC
195	Smed-slc25a-13	solute carrier family 25 member 38	3e-39	Brain; Mesenchymal cells	Not tested			TTTTTATATATGCAATATTAGAAATTTTTTATTTATAACTGATTACTATGATAAATGAATTTTTGTCACAATCTTTTGTAAATGGAGCTTGTAGTGGTTTTGTATCTACTATTGCTCTTCAACCTCTAGATGTTGTTAAGACTCGTATGCAGTTAACAAGGAAAAGTCGATGAGTATCAAATCGCATGTCGTTTATTTATATTCCAAGAATGGCGTGAGAAGTTTATGGCGTGGAACTTACCCTTCTTTGATTCGAACTGTTCCAGGAGTATCACTGTATATGAGTTTTATAACATTCTATAGGAATACTTTCGTCAATGTGGAAAAAACAACTTCAGGCTCATTTTTACTAGGAGTTATTTCAAGGAGTTCAGCAACCGTTGTTCTTATGCCGTTTTC…	AAATGGAGCTTGTAGTGGTTTTG	CTAAAATACCCACCGATGCC
196	Smed-slc25a-14	mitochondrial thiamine pyrophosphate carrier	4e-67	Mesenchymal cells (look like stem cells)	Not tested			TATAAACTTAAATTAAAGGGTTCATGCTCTTTGATTAGATATATTTTAGCATATTAAAATCATTTTAATTATATTAGCATTTTTTAATGGCACATTTAAAAATTACACAGAAAAATTCAGCAAGGGAATCTGCTTTTGCTGGTGCTGCTTCTGGATTTGTTAGTAGAGCAATGGTTCAACCGTTAGATGTATTAAAAATTAGATTACAATTACAAGTGGAGCCATTAAAAAAAAAGTTCGGTAAATACCACGGTATTTTCCCAACCATTTGTTGCATATATAAAGAAGAAGGATTCAAAGCCTTATGGAAAGGTCACATGTGTGGTCAAATTCATGCTATATCGTTTAGTATGATCCAATTTTATACGTACACATGTTTGATAGAAAAATATAAATTTT…	AATTCAGCAAGGGAATCTGC	ATTGGCCATCTGAACTCCTG
197	Smed-slc25a-15	solute carrier family 25 member 44 isoform 2	2e-64	Gastrovascular system	Not tested			TATAGATTAAGAATTATAATTTCAAATTTTGTTATATAAATTGCATAATGACATTTATATGTTAATGATTTATTTGAATGGATTCAGCCGAAAACTTCCAAGTCATTGAAATGCATATGCTTAAAAAGTACATGTTTTTTCCTTTGGCTGGATTAGGAACATTTACTGTAAATACAATTCTGTATCCGATATCGTTAATAAGAACGAGATTAGTTATGCAACATGGTAATAATTTATACACAGGAATGATACATTGTGCAAGAACTATATTAATCAAGGAAGGATGGAAGGGATTATATAATGGGTTTTTCGTAAAATCTATTCAGTTATTTTCAGGAATGGCATATGTTGGAACTTATGAAACAATCAGATTTAAATTGGCAGATTTTGACTTTAATC…	TATTTGAATGGATTCAGCCG	ATTTACACTCTTCCGCCGTC
198	Smed-slc25a-16	mitochondrial thiamine pyrophosphate carrier	4e-67	Ubiquitous mesenchymal expression	Not tested			GAATTCTAGTATATGACATGATATATTATTACAAATGCATATTTTATTATCCTAAATTAGAATTTCTAGTATTAGCCTATATATTTAAATAGCGAATTTTCATTGTTCTAGATTTATATTACGTAAATCCGAAATGTTTGAAACAGTAAATTTATCAAATTCACAACATAGTCAAATAGATTATGCTATAGCTGGTGCTTCTGGTGGATTTGTGAGCAGAGCAGTTGTTCAGCCTTTAGACGTCGTAAAAATCAGATTTCAGTTACAAGTTGAACCAATACAAACTATCACAGACGGAAAATACAAGGGAATTGCACAAGCAATTAAATGCATTTATAAAGAAGAAGGTCTCAAAGCTTTTTGGAAAGGTCATTTGTCATCACAAATACAAGCTGTCTC…	ATAGCTGGTGCTTCTGGTGG	ATCGTTGGAACTCAGAATCG
199	Smed-slc25a-17	solute carrier family 25 member 46	1e-67	Ubiquitous mesenchymal expression; Pharynx	Not tested			CTATTGTTACATATTAATTTCTAAATATATTTTTTAGCTATGACTTCATGGTCTGAATTAGCAACAGGATATGAAAATGAAAGTTCTGAAGATGAAACCAATATTTTACACGAAGTAAATTCTCAAGGAGATACACTATCTGAAAAATCGAATACATCTTATTATGAATTTGCCGGTATTTTAGTTAATGTTTCAGGAGTTGTAGGACAAATTATTCTTTCTCATCCATGGATTGTTATTAGAAGACAATGTCAAATTCGACATGATAGCTCCAGATTTCACTGGACACCTTTTACAGTTATTCCAGTTGCATTTAAACTTGTTAAGAGTCAAGGGTTTCCGACTTTATGGAAGGGAATCAGTAGTACGCTTACTCTTTGGCTAATGGGAATAGGCAGT…	TGGTCTGAATTAGCAACAGG	CCTTTATATAAGCCGCCAG
200	Smed-slc25a-18	mitochondrial 2-oxoglutarate/malate carrier protein isoform 1	1e-141	Brain; Gastrovascular system	Not tested			TAATTAATGTTTTAATAATTGGAATTAATTAATCTTTTAAATATATTAAAATTGGAAATTTAGCTTGAATATTTAATTTTTGATTTTCATCGTAATTATAATTGTCACATTTAATGTCATCGCAAAATATTTCCATCCCTAACTATGTTAAATTTGCTTTTGGTGGTTCAGCAGGAATGATCGCCACCCTTTTCGTTCAACCTCTAGATTTAGTTAAAAATCGAATGCAAATGAGTGGTCAGGATGGCTCAAAGAAAGCTTATAAAAGCAGTTTTGATGCTATTAAACAAATAACAAAAAATGAAGGATTATTTGCAATTTATTCTGGTCTTTCTGCTGGTTTATTGAGACAGGCCACATACACAACTACAAGATTGGGTGTTTATACAGCTCTTTTTG…	TGTCATCGCAAAACATTTCC	TGAACTACCTTTCGATGGGC
201	Smed-slc25a-19	mitochondrial dicarboxylate carrier isoform 2	1e-92	Mesenchymal cells	Not tested			CTACACAATGCAATTAAAGGTTAACGTAATTCAAGATTTATGAAATGCTCTTAGGTTTTTATTATTTTTAGATACAAAAGTATTTTGAATTATTTTATATCAGAGTTTGAACTGCTATTTTGAACTTTAAAATATTTTGCTCGAGCATTTGTGAGAATTACAAAGTAAATTTATCTTCCCAAATGAAGAAACCTTCTGCCAAATCTAAAAAACTTCCAATCAAATGGTATTATGGTGGCATTTCGGGCACATTAGCTGTCAGTGCGACACATCCTTTAGATTTAGCCAAAGTACATTTACAAACTTCAAAAGCTCAATCAAAAAGATTTATCTCGGTATTTGTAAAAGTAATAAAAAATGATGGTGTTTTGGGCTTATATAACGGTCTTAGCGCAAGTA…	CCCAAATGAAGAAACCTTCTG	TCCTATTCTGACAAATGCCG
202	Smed-slc25a-20	mitochondrial thiamine pyrophosphate carrier	9e-72	Mesenchymal cells; Pharynx	Not tested			GTTAAAATTAAAGAAATGCGACCTTGAAATTAAAAGATGATTTGAATTACAAATAATTACTTTATAATTTTTATGTTATTAATAGTTTACTTTATTAATTCATTTATATACTAAATAACTTTGTTTAAAGTTCTGCACATGTCTACTAATTCAGCTTTTACTGCTGGTGCTTTAAGTGGTTTCATAGTTAGACTAATTACGCAGCCATTAGATGTATTAAAAATTCGTTTTCAACTTCAAGTAGAACCAATTAGCAAAGATTTTAAAGATTCATATTATAAAAACATTAAGCAAGCTTCTAAAAGAATTTATTTAGAGGAAGGGATTTTTGGTTTCTGGAAAGGTCATGTTCCAGCTCAATATCTTTCAATTGTTTTTGGAGCAGTTCAATTTCGGACC…	TCAGCTTTTACTGCTGGTGC	CCTTTAAACAAACCCGAAATCC
203	Smed-slc25a-21	mitochondrial 2-oxoglutarate/malate carrier protein isoform 1	2e-110	Cells at the anterior; Pharynx	Not tested			AACAATGCATAGTTTATATTGGATAGCTAAATGTATTGTTAAATGTTAATTTACTAGATTGCTGTCTATTATAGCTTTCAGTGGATAAAAATATTAATTCATAACAATTGATAGAGAAATATTTTTGTGAATTTTAGGGTAAAATGCAATGGCAAAGCATTCCAATTCCGGATTATATAAAATTTGCTATCGGTGGCTCGTCAGGCATACTGACGACGTTGATTATACAACCTCTTGATGTCGTTAAGACTCGAATGCAAATCTCTGGCCAAGATGGTTATCAGAAATCCTACAAAAGCAGTTTTGATGCTATATATCATATCACAACAAATGAAGGGATTTTAGCAATATATTCTGGTTTAAGTGCAGCATTATTTCGACAAGCTACTTATACTACTG…	GGCAAAGCATTCCAATTCC	CCAAAATTCTGTATGCTTCACTC
204	Smed-slc25a-22	calcium-binding mitochondrial carrier protein SCaMC-2 isoform a	1e-141	Photoreceptors; Protonephridia; Pharynx	Not tested			CTTTAATTAAATTATCAAATTACTTATTTTATATTTCATAAATTAATATGAACTCTATCTAATATTTATACGAGTAAATTGAAATATTATATTTATATTTTGGAAATTTTTATTAATGAACCTGTGCATTTGATTTGTTATTTCTCTCTTTGATACATTTTAAAATATTGTTTTTTATTAATATGAGTGATGATCTGATAAAAAATTGTAATACTGGAATTAAGAAAACTAGCAATAATATAGAAGCTGAAAAGAAACAAGATACAATTATAACAATCCAAACACTAAAAAATGTTTTAAAAAATGAGCATGATGACGCTAATAATTTGAATACCGAAAAATCTAATGAATCTAAAGATATTGCCGATAAATCTGAAAAGTTTTTAGAATTTTTAAAAA…	TGAACCTGTGCATTTGATTTG	CCAAAGGATTATCCAATGCC
205	Smed-slc25a-23	mitochondrial carnitine/acylcarnitine carrier protein	1e-132	Mesenchymal cells; Gastrovascular system	Not tested			CTTGTTTAATTATATTATAAAAAAATATTTTACAGTTATTTAATTATTCATCAAATTATAAAATAATATGTCAAATAAAGAAATTCATCCTCTTAAAAGTTTTATCGCCGGTGGGGTTGGTGGTATATGTACTGTAGTGGTCGGACAACCTCTTGACACAATAAAAGTCCGATTGCAAGCAATGCCCATTCCAAAGCCTGGTGAATTGCCATTATATAAGAGTATGGCGGATTGCTTTTTACAAACTCTTAAAAATGAAGGACCATTTGGATTTTACAAAGGAATGGCCGCACCGTTGATAGGAGTAACGCCAATGTTTGCCGTTTGCTTTTTTGGCTATAATCTTGGTAGAAAGTTACAAGTTAAAGATGAAAACACACCGTTGACGAAACCTCAGAT…	GTGGGGTTGGTGGTATATG	TATCCTAAAAAGCAAGCCGC
206	Smed-slc25a-24	kidney mitochondrial carrier protein 1 isoform 1	1e-94	Secretory cells around the pharynx	Not tested			TAGTTAAAATTCTAATTTAAATTATTTGATTAATTAAATTATCATAATCTTGAAATCGATTTCGACAATTTTAATTTCTTCAAATATTATTCTTTTTGACAAGTTTCATAATTTATTATGATTGACTTATATCCTTTCTTCCATGGAGGCGCGGCTTCCATAATCGCAGAGATATGCACATTCCCAATCGATACGACTAAAACTCGTCTTCAAATTCAAGGTGAGTTACTAAAAAATAACACAATGAAGCATTTTCAAGGAGGTCGATATAATGGAATGATTCATGCATTTTTTGTCATCATAAAACAGGAGGGCATTTCTGCTCTGTATAGAGGTTTGAGTGCTGCCGTGATTAGGCAGGCGTCGTACGGCACAATGAAAATGGGATTATATGACAAA…	ATTCAGGCACATTCCCAATC	TACAATGAACCGGGATGATG
207	Smed-slc25a-25	mitochondrial carrier homolog 1 PSAP-LL	6e-25	Mesenchymal cells; Gastrovascular system	Not tested			CAAAATTTTCTGTTTAAATTGAAATTTAATTTCAGTTTGAAAATTATCACTTGAATATGTCGATAGTTGATGAAACTTCGAAAAGCGATAGCCTGAGTTTATTATTTCCTCAAATATTTAATCCATTAAAATATGCCAAAGTTCTTATTCAATTGGGATATGAACCTATTTCTCCTTTTATGGGACACAATTTATTTTCAATTTTCAATGTAACCAACAAAACTTGGAGATATCCATGGATTGGAAACTATATTTATTATATGTATCAGAAGCGTGGTATTACTCATGTTCTTACTGCTGGATTGTTTGCTAGACTATCATTTACTACTTTGAGCGGTGTAAGTCAAAGAATTATCACCCAACGAATATGTGAAAATACCACAGAAGATGAAATTGAAG…	CTTCGAAAAGCGATAGCCTG	AGGGTTCTCCAGCACTTACG
208	Smed-slc25a-26	mitochondrial glutamate carrier 1	7e-116	Mesenchymal cells; Gastrovascular system	Not tested			GAATTGTTTAAATAATCGTTCTCGTAAATAATTTTTATTCAAAAGTATAATTTATTTATTTTTATAAAATGTCTCAAAGTGCTGATTTAAACTTCAGCTTCTTGCCGAAGATACTTAATGGTGGTATTGCTGGCATTGTAGGAGTAACCTGTGTATATCCCATTGATTTAGTTAAAACTAGATTACAAAATCAGCAGAGTGGTGTAAAACTATATAATGGAATGTTTGATTGTGCTAAAAAAACATTCAAATCTGAAGGCTTTTTTAAAATGTACAGAGGTAGTGCAGTGAACCTATTTTTAATTACACCAGAAAAAGCTATTAAATTAGTAGGAAATGATTTTTTTCGTTATCATTTGAAACCAACTGGAAAACCTTTAAATCCATTGAGAGAAATGA…	GTGGTATTGCTGGCATTG	ATATTCGGCAACTCCGAGG
209	Smed-slc25a-27	phosphate carrier protein, mitochondrial isoform a precursor	3e-153	Mesenchymal cells; Gastrovascular system; Pharynx	Not tested			TGTTTTAATTTGCAAATATAAAACTTATACTTTCAATTTCCTAATTTTCCAGTAATTTGAAATATGCTGATTAAGTATATTAAAGCCAATTGTGCCTCAAATCCTCAAAGTAACAGTAGTTGTGAATATGGTTCAACGAAGTTCTATGCTCTATGTGGTCTTGGAGGGATTATCAGTTGTGGAACGACACACACAGCCATTGTTCCATTAGATTTAGTAAAATGTAGAATACAAGTGGATAAAGCTAAGTACAAGGGGATTTTTACTGGATTTAAAGTATCAATCAAAGAAGAAGGAATTCGAGGATTAGCTAAAGGCTGGGCACCTACTTTTATTGGCTATTCTTTACAGGGATTAGGAAAATTTGGCCTCTATGAAGTATTTAAGCATTACTATGCT…	AACGACACACACAGCCATTG	CAAACATTCGAAAAACACC
210	Smed-slc25a-28	mitochondrial folate transporter/carrier	3e-104	Mesenchymal cells; Gastrovascular system; Photoreceptors	Not tested			AACAACTTGTTTAAATAATCACGCTTTGTATATACTATTTACGTTTTCATGGACTGGTAAAAGTTAATTATCCTATGTCAGCAAATATTAGCAATCGAACAGTTCAGTGGGAGCATTTAGTAAGTGGTATGTCTGCTGGAATAATTTCAACACTAGTATTACACCCACTTGATTTAATAAAAATTCGATTTCAAGTTAACGAAGGTACAGGTGTTGCTATAAGACCAAAATATTATGGAATGGTTGATGCATGTAGAAGAATTGTAAAGGTTAACGGTTTTTCTGGATTATATCAAGGAGTAATGCCTAATACGGTAGGATCAGGCTGTGCATGGGGATTTTATTTTATAATATATAATTCCATGAAAGAATATCAACAAAAGGGCAATTTAAAGCAAG…	TCGAACAGTTCAGTGGGAGC	ACCACTAGCTGGCGTTACAC
211	Smed-slc25a-29	solute carrier family 25 member 36 isoform a	2e-94	Brain; Mesenchymal cells	Not tested			TCTATATAAATCTTATATGACTATTTATGCTAGGTTCAGAAATGACCCACCTTGTAGCTGGTGGAATCGGTGGAACAGTCGCTGCATTAATAACGTCACCTTTAGAAGTAGTTAAGGTCAGATTACAAGCATCAGCTGCTAGGGTAGCTAATTTTGATCAGAATTCAGAGCAAAATAAGATAACTTCAACCAAATATAATTATTTTTATAAGTTATTTCAAAAGAATAGAAAACAATCTTTTGGAGTCATTAAAAATATTAAATTAATTGTTGCTACCGAAGGAAAGCTTGGTTTATTTAGAGGTGTTGTGCCTACTTTAGTTGGCGTTATTCCATCTCGGAGTATATATTTTTGGGCTTATAATTATGCACAATCTTATTTTAATGAAATATTTGTTC…	TGGAATCGGTGGAACAGTC	CACACACACACAGGTTTGAGG
212	Smed-slc25a-30	ADP/ATP translocase 3	2e-94	Ubiquitous expression	Not tested			AGTGTTAACTTTCCTTTCGTTAATTTTAGTTTCACTTTTGTTGTACTACCTGACATATTAAAATGAGTGAAGGTGGAAAGTATATAAAAGACTTGTCATTTGCTGAGAATTTTGGACTCAGTGGATGTGCCGCAGTTATTTCTAAAACAGCAGCTGCTCCAATCGAGCGAGTGAAACTATTAGTGCAAAATCAAGGAGAAATGATCAAGCAGGGAGGACTTGATAGACCATACAATGGTGTCATTGATTGCACAGTAAGGACATTTAAAACTGAAGGATTGGTACCATTTTGGAGAGGCAATTTAGCCAATTGCATCAGATACTTTCCAACTCAAGCTTTAAACTTTGCTTTTAAAGATAAAATCAAAGCATTATTTGATCCAAAAAAAACTGACAAGT…	TTTGGACTCAGTGGATGTGC	TATCAAAACCAGCCAGGACAC
213	Smed-slc25a-31	mitochondrial dicarboxylate carrier isoform 2	6e-95	No discrete pattern	Not tested			ATTATATTCAATAAATGAAAACTAATAAATTTAGATTAATGGCAATTCCTAAAAAAAGAGAATCAAGATGGTATTTTGGAGGTCTGTCAAGTGCCTTGGCCATAAGTGCAACTCACCCGTTGGATCTTATTAAGGTTCATTTACAGACTCAACAAAAAAAAGAATTCGGATTTCTGAGAATGGGCATGAATGTTATTAAACATGACGGATTCCTGGCTTTATATAGCGGGATTAGTGCCAGCTTCATCAGGCAAATATTTTATTCGTTTCCTCGGTTTGGTATTTATGAAATTTACAAAAACAACTTAGATAAATCAAAGAAAATAAAACTTTATGAACAAATCGCAGTTTCGGGATTCGCAGGATTAGTTGGAGGAGTAATAGGAAATCCGTTTGATG…	AAGTGCCTTGGCCATAAGTG	TGCAATATCACAAAATGCGG
214	Smed-slc25a-32	mitochondrial ornithine transporter 1	1e-68	Epithelia; Mesenchymal cells	Not tested			CAACATCAGAAAGCATTTATGAACTTTTAGATATTTAAATTTTATTTTATATGTGAAACTTTTAGTCATTTTTATTATTCTGATTATTATTTTTAAAATGGGTTTTGATATGGCAGTTGGATTTTTGTGCGGCATTAATGGTGGAATCGCTACAGTTTATGTCGGTCAACCTTTGGACACTATTAAAGTAAAGATGCAAATGTTTCCACAATTGTACAATAATGCTCTAACTTGCTTTATAAATACTTTGAAAAAAGATGGTATTTATAGAGGGCTATATGCTGGCACCGTTCCGGCATTAGTGGCTAACGTTGCTGAGAATTCTGTTTTATTCTGTGCTTTACCTCCCTGTAAAAACCTTGTTTCTTTCATTCTTAATAAACCAGTAAAAGAGTTGAA…	ATGTCGGTCAACCTTTGGAC	ACACACACAGGCAAACAAGC
215	Smed-slc25a-33	mitochondrial dicarboxylate carrier isoform 2	4e-51	Discrete cells in the neck region	Not tested			ATGACAAATGATCAAAAACCCCGGAAATGGTATTGCAGTAATTTGGCAGCTCTCACAACATTAATTATCACACATCCCTTTGATGTAATCAAGGTCAGGTTGCAGATGCAACAAGCTACGGAAAAAGGTTTCATTTCTATGTTCCACGAAGGATTGACGAAACATGGATTAAAAAGCCTTTACACTGGTGTGGATGCAAATCTTTGTAGGTTTTTTATTTCCAGTGTTCCAAAATTTGGATCTTATGAACTTTATAAAAATTACAATTATAATGGGGAAAAGATGCCTCGTTTTGAGAATATCGTTGTAGCTGGTTGTGCTGGAATTTTAGGTGCGGTTATTTCAAATCCGTTTGATGTCATAAAAAGTAGAATGGAAAATGATATAAAATTAGATTCT…	ACAAATGATCAAAAACCCCG	AATCGAGTTCGGAATTGCTC
216	Smed-slc25a-34	mitochondrial dicarboxylate carrier isoform 2	2e-116	Mesenchymal cells; Gastrovascular system; Photoreceptors; Pharynx	Not tested			ATTTGTTTTAAATATTATATAAATTAATATTAGTGCGTGACTACGTTTATTATATTTAATATTTGTTTGTTAAAACAGCATAATTAAGAGTTATATTTTAAATTTTCATATTTTTAAACATGTCCAATAAAAATTTGTCAAAGAAAGATAAGGTTGGGTACTGGTATTTTGGTGGAGTAGCAAGTGCCATGGCTGCTGCTTGTACACATCCTCTTGATTTATTGAAAGTACACTTACAAACTCAGCAGAAAAAAGAATTTGGAATGGGTGGAATGTTTTTAAAAGTCGTCAAAAATGATGGAATTCTTGCTCTTTACAACGGTCTTAGTGCATCATTATTAAGACAATTAACATATTCAATGACACGATTTGGTATCTATGAAACTTATAAAAAGAAAA…	TTGGTGGAGTAGCAAGTGCC	TCAAACTCAATAAAGAAGTC
217	Smed-slc25a-35	solute carrier family 25 member 40	2e-81	No discrete pattern	Not tested			GATCTGTTAAATAAGTAAATTTTTACTATTATGTTTAAGGAGAATGAAAATATTAAAATTTGGCAACGATTAGTCTCATCAAGTACTGGTGCAATTGTCACATCAATTATAGTCACTCCTTTAGATGTTATCAAAATCAGGATGCAGGCTCAAAGTAAACCTATATCTTCAGGCGACTGTTTTATTTATTGTAACGGTCTTATGGATCATTTATGTCAATATGTTAATGGAAATAATAAGCAATTTAGTAATGCACAGTGGTACAAAAAACCTCTCAAATTTACTAACACTTTTGATGCTTTACAGAAAGTAGTTAAAACTGAAGGTGTTTTGTCACTATGGAGTGGTTTATCTCCAACGTTAATTTTAGCTGTTCCCCAAGTTGTGATATATTATACA…	GGCAACGATTAGTCTCATCAAG	TTGTAGCAATGACAACACGC
218	Smed-slc25a-36	solute carrier family 25 member 35 isoform X1	4e-92	Gastrovascular system	Not tested			CAAATGCATAGCTGATCGCAATCACAGTTTAAATGCTCACAAGTATCTTTCAAATATATTACATGTGCAACATAATTTAACCAATTCAAGAAAATTATTACTACCACTTGATATATAATTGCATTTTTAAGTATGCAAAATTTTACTTACATATGCGAGGAAATGATTCTCGGTGGTTCAGCGGCCAGTTTTGCTTGTATATTTACCAACCCCTTAGAAGTTGTCAAAACCAGATTACAGTTGCAAGGTGAGTTGAAATCTAGAGGAACATATGCAGTACATTACAAGAATTTCTTCCATGCATTTTACGCAATTTCAAAATCAGATGGTCTTATGGCATTACAAAACGGTTTAGTATCTGGTTTATTGTACCAATTTGTGATGAATGGAACAAGATTA…	AGGAAATGATTCTCGGTG	TACGGTGTGAGGTGTCAAGC
219	Smed-slc26a-1	prestin isoform a	1e-126	Gastrovascular system; Gut	Not tested			GGAAATTTTGATATAGACTGGATATAAATGTCGTTTAGATTAATTGAATTTTTTTTAATGGATAATCGTGACGATAAATTATCCGAAATTACAAACAGAAAATTCGCTCAGTTTAGTATTGGAAATGACGATGAAAACTCGGACGACGAGCGAGAAACCAACAATCGCAAAGGAAATTCATTGGACGAATCGGCTGTGAAAGCTTTGGAAAGAGCTGTCAGTCACATTTTTGATAGAAGTCTCAATCAGCCTTTGCTTGGAGTAAAAGGGGATAAATATTTCGAGCCTCCAACCCCATTCAAAAATGAGCTGGGAATGGTCAACATTCATCGGCCGATTTATTCTCAGAGTCGATTTACTAAGGTTTTCGGAGAAAATGTAACCGAAAGAAAAAAACAT…	ACGATGAAAACTCGGACGAC	TGGATCACTGGCAATTCTTG
220	Smed-slc26a-2	sodium-independent sulfate anion transporter	3e-112	Brain; Gastrovascular system; Gut; Mesenchymal cells	Not tested			AATGTTTAATTTATTCATAAGATTTTGAGAAAGTTTACCAGATTTTTCCAATACTAAATATTTGGAATTAATTTTAGCAGAATTTTTTAGTTTTACTATTCAAAATTAATGAATAAACAAGATTATGATTTGTCAGCATGCAAAAATTCAAAATTTTATAGATTGATAACAAAATATTTTCCAATTGTTGAATGGATTCAATATTACAGATTTACCTATTTAAAAAACGACATCGTTTCTGGTTTGTCTGTCGGACTCACAGTAATTCCACAGGGCTTAGCATATGGAGCAGTTGCAGGTTTAAGGCCACAATATGGATTATTTGCTGCCTTTTGGGGGCCATTTCTTTATTTTATATTTGGAACATCAAAAGATTTAACTATTGGTCCTACAGCCATA…	ACGGATCTATGCACGGTGAC	TCGATTTTCTGCTTCCATTG
221	Smed-slc26a-3	prestin isoform a	3e-130	Gastrovascular system; Gut; Mesenchymal cells	Not tested			CTATATAAATCTTATATGGAAAAACATAGTTTGATCACAAATGAGATTGAATTGGCGGGATTTCGTTGCAATGATGGCAAACAAACCCAGGAAATTAGCTTTACCATCACTCGTCCGACACTTTCACAATATGAATTCGATCAGAATTATGAAATTAATACTGATCAATTGTCGATCAAAAGTCAGTTAATCGAGTCATCGAAAGATTTTCAACGAAATTTTTGTTCTCGGAATAATTTCTACAATTTTCTTTGTGGGAAATTTCCTTTTATTTTTATTCTTTATAAATACAAGTGGAAAGAATGCTTGCTTGAGGACTTAATAACTGGCATAATCGTAGGAATAATGCATATTCCACAAGGAATGGCGTATTCCCAATTAGCTGGACTGAGACCAGTC…	TACCATCACTCGTCCGACAC	CTGACGCAAAATACTGAC
222	Smed-slc26a-4	prestin isoform b	2e-114	Dorsal epithelia	Not tested			ATTTGCAATTTTAGAAAAGAAATATTGTACAAAATTCGACTGGTTCGCCAGAAACCAAGGAGACCGAAAATTCTTCCAAAAGCAAAAATAATAACATTTACATATTTCGGCCAGTTTATACGCAACATGAATTCGATGAGGATCACGGGGGTAAATATACAGAAAAGCCGATCAAAGAACAAATTATAAATACATTCAAAAAAGTTAAAAGCAAGTATTTTAATTCAGAAGGCGGAAAAAAGTTTGCTCTTAGTAAATTCCCATTTGTTCCAATATTAATGCGATACAAATGGAAAACTTGGTTACTTTTAGATTTAATTGCCGGTCTTATCGTAGGTACCATGCAGATTCCACAAAGTTTTGCCTATGCCCAATTAGTTGGTATTCAACCAATTTATG…	TGAATTCGATGAGGATCACG	AAAGCGCTACAGTGGAATGG
223	Smed-slc26a-5	prestin isoform b	6e-108	Anterior epithelia; Mesenchymal cells; Protonephridia	Not tested			ATTTTGTGGTTATTCAAATAATTTATTTTATTAACTACTTATTAATTTTAAATTAGAAATTTAATTTTTTTCTTTTTTTAATAAAAGAATCGACTTGAATTTAATAAAATAAACTTTTTTTGAAACTATGGATAAAACTGATTCTTACAAAGTGGAACGACCTATTTATTCATACGAAAATCTGCATCGTGATTATAATGAAGATGAAATAACTTTCAATTTATGCCGGAGCTTTAAACAAAAAATGAAATTTAAGAATATTAATTTTCAAACTGTTATGATGCACATATTGCCATTTCCATTTCTAATGGCATCATTTTATCAAGCTAAATTTTTAATTTATGACTTTGTAGCTGGGATCACAATGTTAGTTTTCCATATTCCACAAGGAATGGCGTA…	ACAAGGAATGGCGTATGGAC	ACTTAGGTTATCCTCGGC
224	Smed-slc26a-6	solute carrier family 26 member 6 isoform 3	2e-107	Brain; Central nervous system	Not tested			CCGATCTAAAAAATTGTTAGTTATAATGTTGAACGCCCAATTTACTCATACGAAGAATTGAAAAATGAATTTAAAGAAGAAAAATCACAATTGAGCCTTATCGAATCATTAAAATTGAAAGGAAAAGGCTGTAAATTAAAGAGTATGGCAGAAACTATATTTCCTTTTCCGTTTATAATGATGTCATTTTATAAAGTTCGCTTTCTTCTGTCAGATTTAGTAGCTGGAGTAACTATGCTTATTTTTCACATTCCGCAGGGAATGACTTATGGGTTTTTGTCTGGATTAGAGCCAATTAACGGGTTATATGCATCATTTATACCTCCATTGATATATTTATTATTTGGAACATCTCGCCACATCTCTATCGGGACGTTTTCCATTATTGCTATTCTTATC…	CAAATTCACATTTTTCCAGC	TCCGCAGGGAATGACTTATG
225	Smed-slc26a-7	prestin isoform a	4e-131	Gastrovascular system; Gut; Mesenchymal cells	Not tested			GTCAAATTATTACCAATCACAATTAAGTTGTCGGTTGAGACCATGAAAAATGGTTGCGGAGTACGTGCATGTGTGTTGGACATTTAGCGCGATTTCATTGGTCAGAAATAATTAAATTATATTTTGAATCATTTGAAACAATTTATTTCTACTTATTTCTTTCAAAACAGGCACAACTAGCTAAACAAAGTAATTAGTGAGGAATAAACCCGCATTGAGAATCATAGAAAACTAACAATATGGGCGAAGTTCCGAAATACAAAATCGAAAGGCCGATTTACTCATACGAAAACTTTTCGAATGATTATGTAGAGGAGGAAAAACCTTTTGATATACTGAAAACATTAAGTTACAAATCAAGACTTCAACAGCTCACGTTTCCAATGGTGCTTTATTATA…	CACTCCGCAATACAAAGTCG	ATCTGGGATTTCATGCCAAC
226	Smed-slc26a-8	prestin isoform a	1e-134	Protonephridia; Cells at the edge; Mesenchymal cells	Not tested			ATTTAAGATCAATCATGATAATTGCTTTGCAGAAATTATACAATTTTATTTTCGATGGATGAATTCAAAGATTCGACAGATGTGGGTTTCCTCTTGGAAGGGAGTGATCTGCATATTAACAAGACGAGTGTAAATGTCATTTCCATTAAACGACCAATTTATACTCAACATGAGTTCGATTTAAATCATGGTGGAAATTATATTAAAAAATCTTGGAAAAGAAAGTTTATGAGTAAGGTGCGAAGTACGAAAAAAGAATATGTCAATAAGCAAGGAATGAAAAGATGTATCAGAGAAAAGTTGCCATTTATTTCAATTATGATGAAATACAAATGGAGGGAATGGTTACTCGCTGACTTTATTGCCGGATTAATCGTCGGGATTATGCATATTCCCCAA…	TATGGCATACGCTCACTTGG	ACGTTTTCCATTTTGCGTTC
227	Smed-slc26a-9	solute carrier family 26 member 6 isoform 1	6e-76	No discrete pattern	Not tested			GATGCCATGATTGGTGGTTTTACAACTGCAGCAGCCTTTCACGTTTTGGTTTCACAAATGAGAGAAATTTTAGGTTATTCAATAGACCGATACACCGGTGTTGGGGAATTGCCATATAAAGTATTTCTATACTGCTCAAAAATAAACGAAACCCATTTGATATCTATAGGTATTTCATTTGTCAGCATCTTTGCAATTGTCCTGTTCAATGAAATCATTAATCCTAGGTTTCAAAAGAAATTTAAATTTCCGATACCAATTCAATTTATTCTTGTTGTTGCCGCAACATTAATTTCATACTTTGGAAATATTTCAAAAGTTTGGTCTGTTGAGATTGTCGGACTAATACCTAAGGGTTTCCCATCAATTATAATTCCTGATGTATTTTTGATGCCAAAT…	CGACACCTTTCAATGGGAAC	ATGCATTCAACACTGCATCG
228	Smed-slc26a-10	prestin isoform a	6e-50	Mesenchymal cells; Cells at the edge	Not tested			TTATTTTACATTTAAATAACTTTATGAATTTTCATACATTCAATAACTAATAGATTTCATTCAATTTTAATTGGTTACAAACACGCACTTTTTTCATAAATCATCCAATTACTCGAGCTTCACAGGAAGCTGGAAAATTACAACGTTCTGATTAGTCCGCATAAATCGAAGTCAATAACAAATGATTTGTGGGAATCTAAGAACTCACAATAATAATAATAATAATATCAAATGAAAGATGTTTTTTAAAAATACTACAATTATTTTAACTATTTACATTTAGATGGCAAGTTTAGTATCATGCATTCTGATGATGTTGGTGTTGTTATTCCTTGGTCCTTTATTTGAACCTTTACCGAAATGTGTTCTGGCAGCAATCATTGTGGCTTCATTAAAAGG…	ATGAAATCCCAGATGGCAAG	CAAAACTGCGTCATGGATTG
229	Smed-slc27a-1	long-chain fatty acid transport protein 1	0	Discrete cells in the mesenchyme	Not tested			TTTGTATGACCTTTAGAGGTTATAATGTAAATTATAATTCAATTTTTATTAAAAGTTTGTAAGCTTTATTCTTTTTGACACCAGAAATGGAAAATTTTATTGAAAATTATCGTTGGCTGACATTTACCTTTCCATTTTCTGTGCTTTTTATGTTATCTTATTATTCCCTGATTGTGAATTTTTTACTTTCTTTATCTATTTACTGCGCATTTGGAGGTTGGAAATTTATGAAAATTTTGATATTGACAATACCTAGAGATTTTCGCGGTTTGATGTCGTTGCTTAAAGTTAAATTCTTTGTTTGGAATATGATAAGAAACAGACACACGATTCCTGATATTTTTGAGAAAACCGTACAAAGAAAGTCTTCTCATATTGCATTTTTATTCGAGGATGAAC…	ATTTACTGCGCATTTGGAGG	TGTTCAAAAATTGCGCTGTC
230	Smed-slc28a-1	solute carrier family 28 member 3	5e-126	Gut; Gastrovascular system; Discrete cells in the mesenchyme	Not tested			ATTCTTATCTGCACAATTGATTATAATATCAGCTGTTTAAACAATAAAATGATCATTTTTTTATCAAAAACCAACCATGAAATCTCACAAAATAAATGACATAGAAAGCCGGGAAAACAACATCCAAATGGAAGACTTCAAACTTGACAATTCTAGTACGAAGCCACTAGAAGATTCAGTAATATCTGATCCGACTTCAGATGCAATAGATAAAGACTCAGAAGATAAACTTTATGTAGAAAGTGATTTTGAAATGCTTCCAGAGAAAGAGAATTGGTTTTCAATGAAATTATCAACTTTAAACAATATTTCTTCCCGGTTAATCACTAATCACAAAACTCTTTTAAAATGGGTTATTGGACTGACACTTTTGGCTTTTTACACGGCACTATTCTTGTG…	AAATGACATAGAAAGCCGGG	TTTGCAAATCCACAAAGTGC
231	Smed-slc28a-2	sodium/nucleoside cotransporter 2	2e-29	Gut; Gastrovascular system; Protonephridia	Not tested			AACCGGGAAAGGCCGAGCGAGCCCAGCTTCGAGTAATGCGAGTCAAACCGAAGTTGGTTGATGAAGCACCAAAATTCACTTTTTGAAATCTACAATAAAAATAATTAAAGATTCCAGCTAATCATTTATTAACCGCTAGCATTATGGGAGCCCCTGGATCTTTAGCAATATCAAAACTTGTGTATCCTGAAACCAAAAGTTCTTTAACAACATCAGCAGATGTTAGAAAAATACCTGATAGTACTTATAATAATGTAATCGAAGCAATTACCGAAAGTGCTATAGACAGTGCTGGCTTGATTGCATGCGTTGCTCTTAATCTTTTAGTTTTCATTTGTCTTTTATCTTTTGTGAATTCGATTTTGAAATGGATTGGGAACAGTTTATGCCTGAACCATA…	CCAATTTTTGAAAGTTTCCGC	CCTATTAAAAATGCGATGGGC
232	Smed-slc28a-3	solute carrier family 28 member 3	2e-126	Protonephridia; Mesenchymal cells; Pharynx	Not tested			TCAAAGTATTCATTACTTATTCAGCACATTTAAGATTTGAAATATTTTATATTCATTCGACATTTACCTAATAAATATGCAAAATGGAGAAAATGAAAACTATTCGAAACAAAATCCGAACATCATGCAATTGGGAAGCTTAAAACTCGATTCTTCAATGAATACAATAAAACTCGATTTTCAACAAAATAGAAATGAAAAAACTGAATTAGATTGCGATTCACCCGAAAAATTATATGTTGAAAGTGATTTTGAACCTCTTCCAGAAAAAACAAATTTTCTTTCGATTCATTTGGGAAAGATCTTTGAAACTTTTTCCAGATTTTTCTTGACTAATCAACAATCAATTCAATGGATATCTGCATTCATAATTTTAATTTTCTATACAGTTTTCTTTAT…	ATTAGATTGCGATTCACCCG	TGACGTTTTTGCAAGTTTGG
233	Smed-slc29a-1	equilibrative nucleoside transporter 1 isoform X2	5e-73	Gut; Gastrovascular system; Epithelia	Not tested			TGCAAACTTTCAATTTTAATTTTAATAAAAATTATAATTTAAAAATACATTTTATCTACTAAATTTTTTTTATCAAATTAATTACAGCTAATTAGTATTTGAATTGCAATATTTTCCAAAAGAAAACAGTTCAAATTGAAATATGTTAGTAAATGCAAATGAAGACGATCTTCTTCTAAAGGACACTAAAAATGTTAAAGATAAATATCATTTGGTGTATTTTATTGTGTTCTTTACGGGAATCGGAGTCTTGATACCTTGGAATTTTTTTATCACAGCTAAACAGTATTTTGTATTCAAATTAACCGACACAGGAAATTCAACAGCATCAGATCTACCTTATAAATTTGAGAATTATTTGTCCATTGCATCTATGGTTCCGGCGGCTATCATTAATAT…	TTACGGGAATCGGAGTCTTG	GCAACTCCAAAAGCTAGTCC
234	Smed-slc29a-2	equilibrative nucleoside transporter 4 isoform 1	2e-75	Brain; Central nervous system; pharynx	Not tested			AATTGAGTATGTAATGAAATAAGCAGAAGCAAAATGAGAGAAAATGAAATAATTTTAGATTAACGATTCTATTGTTGACAAACTAATCATTTGAAGAAACTGATGTAACTTATCTATTAAATTGCTAAAAATATGGAATATGTCTCTCTTGATCAAACGGATATTAATGATCAGAATTCTAATAATTGTTCTTCGTCCAATATATCAAATATGCCTGAAAAGAGTACTGTAATATCAAATTTGAATTTTGAAAACATCAAATCTCACATAAAAAATAAAGCGAAGAAAGGCAAGAAAAAGATTTCTAAATTTCGAAGGGAACTATACAAAAAACAGGTCAATTGTCAAAACAGAGCTTCCCTTATTGTACACATGGTCACTAACAGTCCAAAAGATCCT…	CGAAGAAAGGCAAGAAAAAG	TGTCGTCATTAGATTCCCCG
235	Smed-slc30a-1	zinc transporter 9	2e-125	Brain; Ubiquitous expression in the mesenchyme	Not tested			TGTTCAAAAATTTTTAAATTTAAATTATCCCGTTATTTAGAAAAGTAAATTAACCAATATCAGTTCTTTATGAATTCATATTTTATTTTTATTATAAATGGTCTTTAATTTATCAGGCGTCTTATTTTATGGCAAAGTTTCAAGGTTTATTCCTTTAATCAGTAGGAAGACAAATATTAACATTTTAATTAATAATTTCTCGAAAATTTCACCATTAGTTAATTCGAAGCAACCACCAAAGGATTCAGATTCTAAAAGTGACAAGGTCAAGGGGAAAGTTGTGGCTAAAATTAAATCTCAATTTATTTATGATGATTCTGTAAAGTCTATTAAATATATCACACCAATTCGTGCCATGAAAGAATATTTATTAAAGTCTAGTGATATGGAAAATATTCC…	ATTCGAAGCAACCACCAAAG	TCAATATGTTTGACCGAAGGG
236	Smed-slc30a-2	zinc transporter 10 isoform X1	1e-09	Ubiquitous expression in the mesenchyme	Not tested			GTTAATTAATTTTTTTGAAATTATAAATTAAAATCATGAAAGATAAATTACGAAGAAAATTGTTTTGTTATATTCCATGTCTTGTTATTGAGATTCTATTTATTCCATCATCTATTTATGTGTGTTTCACTCAGAAATGTGTTTTAACCTTTATAAATCTTATCAATGTCTTAAATGTTTTCGTTGGAAATATTATTCTAATAAAAACTATGTGCATTTTACAAAACAAGAAATTAGGAGTACCGCGTTTGCATACTTTAATTGAGTTAATTAACTATTTGGTTTTTTATACATTTCTTTTCACTTGTATTATTCACTCAATTCAAGAATTTTTTCATCCAAATGAAGTTCAAGATCCTGGTAGATTGATTATAATCGGATTTTTTGGAATGGCCTGCA…	TGTGTGTTTCACTCAGAAATGTG	GTTCTCTTCTTAACCCCACCG
237	Smed-slc30a-3	zinc transporter 2 isoform 1	1e-125	Protonephridia; Pharynx; Mesenchymal cells	Not tested			ATATATATATATATATATACTATGCTCGCGGCTTTCAATCGACAATGTTTCGGAACCGTTGTGCGGAGAAGGCCGGAAGCCTTTCTAGTGTATATGAAATACAGGAAAACATATACACTAGATCAAACACTAAACCTATTGGAGTTTGAGATTTATTACTACGCATATTTAATGATTTTAAAGATATAAAGAGTCCAGCGGCTTAGTTATAATATTTGCTTTAATAACAGGAAAGAGGTTAAGGTGATTGATGAGGAGAAAGGCATAAATATGGAGCAGGAGATTTAATCAAATTCTCATAACGATCATAGAAATCTTTCTGAAAAGCTAGCGTTAAATAATTTCTTATGACAAAGATTTAGTAGAGATTCGACATATTTAAAAATAGAAGTGTTATTC…	ATACTATGCTCGCGGCTTTC	TATCGGATCTGCGATTTTCC
238	Smed-slc30a-4	zinc transporter 5 isoform 1	2e-165	Ubiquitous expression in the mesenchyme	Not tested			TTGACAACTCATTTGAATAAATTCATGATTAATTTTAGATAATTAAATATTGAAATGGATATACCGGATTATCGCTTATCAAACACATGTGGACCGTTCTTTTTTATATTTTGTTTTACAAAAATATTGAAAACAGTAGGAGTCTTTCTGAGTTATGATGTTCTGAAAATTTTACCGTTATCATTATTTTTATTTTTATACAATTTCATAATTTCTGGAATTTTAATTATTTTACAAAAACCATTTACTTCAGGACCCAAATTGAAATTACATCAATGGTTTAAAGTTATCCAATATTCGGTTTGTAATTGTTTGACCCAGATCATCGTTCTACTTGGATTAAGTTTATCAGGACCATTGAGATTTATATTGATTTTTGAACACAATGAAGTGGTTGTT…	TTGTTTGACCCAGATCATCG	CACTCCACATTGACTGCTG
239	Smed-slc30a-5	zinc transporter 1	8e-74	Brain; Ubiquitous expression in the mesenchyme	Not tested			CTCAAAGTGATTTAATTATTTATTTGAAATTTTAAGTATTGTTAAAACTTTTATATATAAAGATGGTACATCGTAATAGTCATACTTTGAAATATGGATCTATGATCGTTTTGGTGTTATTATATTTTTTAGTTGAATTGATTGTAGGCCATATGTTAAACAGTATAACGCTCATAGCAGACTCATTTCACATGTTGTCGGACTTTATTGCATTAATAATTGGAATTGCTGCCAGGCGTATAGGGAAATGGCCTAAATCTTCTAAAAATACGTTTGGTTGGCAAAGAGCTGAAGTTGTAGGCTCACTGGTCAATACAGTGATGCTTACAACTCTTACATTTACTATTCTTATTAAATCCATCCAGAGGTTTATTCAACCTGAAGAAATCGAAAAACCTC…	AATTGCTGCCAGGCGTATAG	TGAATTTTCACACCCCCAG
240	Smed-slc30a-6	zinc transporter 10	6e-32	No discrete pattern	Testes			TATTATAATTATATTATCTTAGACCTAAAGGTTTGCTTTACATAACTACGGCAATATATGATGGAGAAAATACATTATAATGGAGAAAATATATTCTAAGTAATTATGGTGGCTTGAAACTTATATTGTTCGGAAATCAACTTTCATTTTAAAAAATGCCTTTTAAAATATGTTCAAACACTAGAAAATTATCCATCATCCTTTCACTGACAATTGGATACTTTTTCGCCGAACTGATTGTGGGAACTTGGATAAAGGCCATTTCTCTAGTTGCAGACTCATTCCACATGTTATCTGATGTCGTCTCGATCATCATTGGCATCGTCGCAATCAAAGTTTCAAAGCTACCTAAATCCGGATTGAACACGTTTGGTTGGCAAAGAGCAGAGGTTTTTGGAA…	CTTTTTCGCCGAACTGATTG	ACTGACCCGACAAAGTCAGC
241	Smed-slc30a-7	zinc transporter 1	7e-73	Brain; Ubiquitous expression in the mesenchyme	Not tested			AACGCTGTGTTGATTATGATTTACCTATTCATTTTCATCTAATTTATTTTAAGCGACATCGTAAGATAAAGAAAATTATTAGATGGGAAAATACAATGGCAAGACGTGCAGATTAATATCGATAATGGGATTAGTCCTTGCATATTTTTTTGCAGAAGTCATTGTTGGATATGTTATCCAAAGCTTATCATTAGTTGCTGATGCATTTCATATGTTATCTGATTTGATAGCATTAGTGATTGGTCTCATTTCTACTCGATTGACAAGAATGCCTCGAACATCAAGAAACACATTTGGTTGGCAGAGAGCTGACGTTGTTGGAACATTAATTAATACAGTGATATTATCAACTCTTTGTTTCACTATTGTCGTACGTGCAGTGGAAAGGTTTATCGAACC…	TGGGAAAATACAATGGCAAG	TCATTCCCAGTTCCCAAAC
242	Smed-slc30a-8	zinc transporter 2 isoform 1	7e-128	Discrete cells in the mesenchyme	Not tested			GAAAGCACCTGCACCCTTTCTCAATTTACATATAGTTGAATTATATTCCATCATCACTAGAAAATGGCCAAAGAGTTTGTGAAAAGAAATATCCCATCAGTTGTCAGAGGAGCCATATTTCATGAACACAAAGAAGATCAACAGGTGCTAATAGAAAACGATGCGTGCATAAATTACTATGGTTCGAGTACGGGAATAACAAGAACATCGAGTGATTTTAGTGATCATTGCCATGGTCCCTCAGAAGCCATAGGTGTGGATAAAAATGCAAGAAAAAAATTATTAGTGGCAAGTATTTTATGCTTAATTTTCATGATTGGAGAAATTGTAGGAGGAGCAATGGCAAGTAGTTTAGCTATCATGACAGATGCAGCTCATTTGCTGACAGATTTTGCAAGC…	AAAGCACCTGCACCCTTTC	GCGATCTGGAATCTCTGTC
243	Smed-slc30a-9	zinc transporter 6 isoform 4	1e-84	Photoreceptors; Neurons in the ventral side; Cells around the pharynx	Not tested			CAAATTTGATTTAAAAATATATTAAATCGTCATATAATAGTTATTTTTCTTTTTACAATTTTATAAATGTTTCACAGTTTGCAAAGTTTTATTGTAGGAGATATATTAGCTATTACAAGCGCAATTAAATTTTTAAAAAGAGAGAGCTTTATTTTGTATTTTAATAATGCAAAAGGTCCTCGGGTAATTCATTTCGGATTTTTAGCATTTATCGGAATTTTAATATCTCATTATAGTTATCATTATAGTAACAGTATTTGTGTAATAACGTTGGCTTATATTTTATTGTTTGACCTATTTTCAATTTTTGTGTCTGGATTGGCAATATGGATAGAAAACAATAAAGATGTTAAAGATAATTATTTTGGATATCAGAGATATGAAGTCTTGGCGATTTTT…	AGTCTTGGCGATTTTTACCG	TCGGGAGATTTGAATGGTTC
244	Smed-slc30a-10	PREDICTED: zinc transporter 3 isoform X7	2e-82	Photoreceptors; Neurons in the ventral side; Cells around the pharynx; Gut; Gastrovascular system	Not tested			CAATTTGTAGTATATAGATGTGCATTTTAATAATTAAAATTAATTATTATCAATAATCTGTATGCTATGATTATTAATGATGTAAACTTGTCTAATGAAGAGCTCGACAGTCTTCCATTATTAAGAGATGTCGTTATAAGAAGAGAATGCAAATTCAAGTCCCCATTATCCAAGAATATGGACCGACAAGCCAAAACCAAATTGATTATTGCGGTTGTTTTGTGCATTTTGTTTTTCATGGGTGAAATAATCGGGGGTATAATTGCTAATAGTCTGGCCATTTTGACAGATTCAGCCCATCTTTTCAGTGACCTGAGCAGTTTCCTTATCAGTCTTGGAGCAATGTGCCTTTCTGCTCGTCAATCTACCAAATCTATGAATTTCGGTTGGCATCGAGCA…	GAATGCAAATTCAAGTCCCC	ACGGCTTTGCTGAAGACTC
245	Smed-slc31a-1	high affinity copper uptake protein 1	3e-17	Gut; Gastrovascular system; Epithelia	Not tested			GTGTTTTTCAATAAATTTATATTTAATATATTTTACTTGATTATATTTAATCAAATATTTTCTTTTCTTACTGTATGATCATCAGTGCTAAATAAAAAATGGATATGCATATGCCTATGAATCATACCAATGGATCGTCGATGATGATGATGAAGATGTATTTCAACGAAGATTTAAATTTCTACTTACTTTTTGGGGCTTGGCAAATTACAAGTCAATCCAAACTAGCTGCTGCTTGTATCGGATCTTTTATTTGCGCATTGCTTTATGAATTATTCAAGAGACTCAGAGAATACCACGTGAATTATGAAATAAATTTAGTAGCAAACTCCTCTGAAAGCCTTCTCAGAAAATCGGTTACTCGAAAAGTCCCCGTATTCTCTAGAGCCAATTTCCTGC…	AATCATACCAATGGATCGTCG	ACAGTGCTCATTGGAGTCCC
246	Smed-slc31a-2	high affinity copper uptake protein 1	2e-25	Muscles; Pharynx	Not tested			ATTTGTGAAATTTAAAATCACTGATAATTATTTTTAATTTTTTAATATTTAAAACTATTAAAAATAACTGATTATAGCTATAAAATTGTTACAATTTCATAAAAATGAATCACACTATGCATATCATTAAAGAAGCTATGAAGAATTCGTCAATGCATAAATGTAATCATTCAATGCATAATCAAATGAAACACGGAGCTGCAGGATCTAATCACAGTGGAATGACAATGTATTTCAATTTGGCTAATCCATTTTATCTATTTTTAAAGGAATTATTTATTACATCTAATGGAGCTATATGTGGCGGTGCAATTGTTTTATTTGTTTTAACAATCCTTTATGAAGGTTTAAAAACGTATAGAGAAATACTGCTTTATCGGAAAATCAGAAAGAATCGAA…	TCAAATGAAACACGGAGCTG	AATAAGGGCTTGATAACGACAC
247	Smed-slc31a-3	high affinity copper uptake protein 1	1e-07	Gut; Gastrovascular system	Not tested			GGACAATTATCCATTTAATAGCGAATCCAAACCGCACAATTAAAATTTGATAGTATTAATTCGGCTTTCAAGTTATACAATGGAAAATTACTTCAAATTAGATAACTCTTTCGTTTTTCTAATGGAAAATTTACAAATTGATTCAAAATGGAAGTTGTCCTGCACTTGTATCGGGTTTTTCATCCTGGCCAGTCTTTATGAAATTGTTAAAATATTCAATAATAATATTTTCAAAAATTGGCTTTCGAGAAATGAATTTGAAAATTCTAGGAATAAAATTAAATTAATTCCCAAGCAAAAATCTAAGTACGAAGAAAGTTCAAAAACGAAAGAGGTAAAATTCGAATGTCGGAATGAAACTGAAAAAAAACGGAAATGGGAAGGAATAATGCTGAGTTG…	TAATAGCGAATCCAAACCGC	TGCCAAAGAATAGCTTCTTAACG
248	Smed-slc32a-1	vesicular inhibitory amino acid transporter	1e-45	Photoreceptors; Neurons in the ventral side; Cells around the pharynx; Gut; Gastrovascular system	Not tested			CTCTGCTCATTGAAAACGGTAAAAATTAATTCAATTCTATAGCTGGCGTTCCGTTGAAATATGGATGAGAATAAGTATATGGAAGGCAGTGTTCGGAACATTCAGTCAGACAAACAGAACTTGCAATCCTACAACTTCAAAGCAAACTCAAAGAAATTCTTATCAAGCATTCAGAAAATCAGAGATTTAAGCAATCAGTCAATTCGAGATGTAGGAGAAAACGACCGATCAAATTCTACGATAGTGGCAGGATATAATGTGACAAATCTCATTCAGGGAATAGGAATACTGGGCGTCCCGTATGCTATTGCAAAGGGCAGTTGGATTGGGATAATTCTCATTATTTTTATTGCATTTGTAGCCTCATCGACAGGGACAATGCTTATTGAATGCTTATAT…	ATATGGAAGGCAGTGTTCGG	TAATGGATCCCACCAAACC
249	Smed-slc32a-2	vesicular inhibitory amino acid transporter	7e-60	Photoreceptors; Neurons in the ventral side; Cells around the pharynx	Not tested			AAATGAAAAATAGTGAAGATCTGAATGACGCGCACACGTAAAAATAGTTTGATAAATTATATAAGTATTTAAACGCTAACGAATACGAATACTCATTTCGAGATAAAATTCCAAAAGTTCTACTGATTTCAGAGTTCATTTAAGGTCCGTTATTTTTAAAATCACTTAACTGAAATTCAATATTGAAATGAACAACATCAAATCTTCGGAACATAAAGATTCGATTTCTCATCATGGAAAATCTAAATCTATGAACGAGTCTCTGTCTGAAATATTTGTGGTTAAAAGATCCAGTTCGGCTATAGCAGCTGGATGGAATATTACGAACATAATCCAAGGAATCGGCATATTGGGAATTCCGTTTGCCATGTTAAAAGGCAGCTGGATTGGAATCTTTAT…	TTAAAAGGCAGCTGGATTGG	TTCGCAGCAAAAATCATTCC
250	Smed-slc33a-1	acetyl-coenzyme A transporter 1	1e-151	Ubiquitous expression in the mesenchyme	Not tested			TATATAAATCTTATATGAATTTATGGACAATACTAGAAATAGAAAAATTGTTGATGAAATAGAAATTTTACCGGAATCAATGAATAATAATGAAAATATTCGTGTAAAACCTAAACTATCCTTACAAGACAAACAGAGTATTTGTGTTTTAACATTTCTGTATATTTTACAGGGAATACCATTAGGTTTAGCAGGAAGCGTTCCATTAATGTTACAATCTAAGAAAGTGTCCTATAGTACCCAAGCAACATTCAGTTTTGTGTTTTGGCCATTTTCTTTGAAAATATTATGGGCGCCAATTGTCGATTCGATGTATTCCAGTAAATTTGGCCGTCGTAAGACCTGGCTTGTTCCATGTCAATACCTAATTGGATTAACTATGTTTTATGTGTCATTTAA…	TTCCAGTAAATTTGGCCGTC	ATTTCCCTTGCAGTTGCTTG
251	Smed-slc35a-1	UDP-N-acetylglucosamine transporter isoform 1	3e-135	Mesenchymal cells	Not tested			GGTATACTCAAGGTTACGCATATTTAAAAAAGCATAAAATGATGATTTTTATTTAATCATTTAATTAAGATCATAAATATGAATCTAAAATACGTCAGTTTGGTATTGTTAATATTCCAAACGACGGCTCTGGTTTTAATCATGAGATATTCTCGGATGGAAAGTGGAACGTCAAAAAAATACATTTCTTCGACAGCAGTATTCATGGCTGAAATAATAAAATTATTCACATGCATCTCTATAATATGCTTTCAGAATCAATTCAAATTTAAAGACACATTCAACATTATTAAATCAGAAATTGTTGGCAATTATGAAGACACTTTAAAATTGTCTGTGCCTTCTGCCCTGTACACAATACAAAACAATCTATTATACATTGCACTGTCCAATCTCGAT…	ACGGCTCTGGTTTTAATC	AATTCGTTGCTTGGTTTTGG
252	Smed-slc35a-2	probable UDP-sugar transporter protein SLC35A4	1e-44	Mesenchymal cells	Not tested			CAACTTTTCAAATTGAATTGAATTTTATTTTATTAATTTTAAATGACCAGTGACGCTACAGATAAAGAATGTGATATTGAAGAAAATATTTCTAAAGAAAAAGAATTAATAAATCCAGTTTTATGGAAGTTTCTTCTTTTCATTGGAGTCATTATATATAGTTCTTATACAATATTTGTTCATCTATGTGAAATAGATGGGAAAATTCCATTTAAGTCGTCATCAATGGTGTTAATGACTGAAATTACTAAGTTTGTAATGTCTGCTATTATGTTTATACCAGAATATAAAAAACATGGACTACAACTTCCGCCTTTTCTTCTAATAATTCCATTTGCAGTACCGGGTTTCTTATATTGCCTGAATAATAATTTAGCGGTATATATTCAGTTAGAAATG…	AAATGACCAGTGACGCTACAG	AGTAATGTTGCTTGCGTG
253	Smed-slc35a-3	UDP-galactose translocator isoform a	2e-79	Faint ubiquitous expression	Not tested			ATTTTTATTTTAAAATTCTTAGATTATTTTTAAATTTTTTTTATTTTAAATCCCAAAAATGAAGTATATCAAGGAACTAAGTTTAATATTATTAACAATTCAAAATGCAAGTCATATATTAATGATGCGATATTGCAGAACAAGAACTACGGAATTATTTTTCACATCATCAGTTATTATTGTTACAGAAATTGTTAAATTACTGATAAGCACTGTAGTATTTTGCTACCAAAGTGGAATTAAGAAACTATATCATGAGACATTTAATGACATTGGTGATAGTATTAAAGTAATAGTTCCAGCTGCTATATATGTTATTCAAAATAATCTTTTGTATGTAGCGTTAAGCAATTTAGATTCGGCAGTATTTCAAGTTTCATATCAATTGAAATTATTAAC…	TGATGCGATATTGCAGAACAAG	ATTACACCCCGATTTCAAGC
254	Smed-slc35a-4	UDP-galactose translocator isoform c	1e-89	Gut; Gastrovascular system; Mesenchymal cells	Not tested			CTCAAAAATCAATTTTAAATTTTAAATTGGTAACGGAGAAATTTCAAAATTATTTATTTTATAGATATTCACAAAATAACCAATCGAAAAGCGCAGTAAATGGACGAAGATATTGTCATGAAATGGTTCAGTTTAATATTTCTTACCGTTCAAAATGTCTCATTGGTTCTTATGATGAGATATGTTCGCACTCGTCCAGGAGATTTGTTTTTCACTTCAACAGCTGTTGTGTGGTCGGAATTTTTTAAATTTTTCATGTCACTTTTGATTTTGTTATACACTTTTAAAATGAATATTAAAAAATTCTTAACTCATTTAAGAGAAAATGTGATCAATGACCCCTGGGATTGGTTATTAATTTCAGTTCCGGCTATTTTGTATGTCCTTCAAAACAATCTG…	CACTCGTCCAGGAGATTTG	TTCCTGTGGAGTTTTGGAGG
255	Smed-slc35b-1	UDP-xylose and UDP-N-acetylglucosamine transporter	3e-35	No discrete pattern	Not tested			AAAAGTTATTGTTTGATAATATCTTTACAATGAGAGATATTTGTTGAGTTAAAAGAGTTAATAATATCTAGTTATAAATATCTACTTACATTTACATGTAAAATTTCTAGAAATGAATATTTTGATTTGTTCAACAGTTGTCAGTTTCATCAATTTGTTCACTCTGGATATTTTAATTAAACAATGTTCTCAGTGCACTTATCTTTTGACATTTATTCAGTACATTTCCGTTATTGGAATGCAATTTATTATTCAATACAAAAATGGGTTTCAAAAGCCTCAAATCTCACTGAAACAATACTTTAAAAATGTCATTTTGTTTTTTATAATTCAAATTCTAAACAATCGATGTTTGTCTTACAATGTTTCAATTGCCTTACAAACTATTATTAAATCCAG…	TGTTCAACAGTTGTCAGTTTCATC	AATGGCCGTATGTTTCACAG
256	Smed-slc35b-2	adenosine 3'-phospho 5'-phosphosulfate transporter 2	2e-126	Gut; Gastrovascular system; Mesenchymal cells	Not tested			CCTTAATCTCAATTTTACAAAAAATATTACTTTTGATATCAGATTTATTTAAAATTCCTTAGTATTATGAATTTTAATCAGTTAGATACTGTTAAAATTAATTTTGAAAATTCTAATTCGTATTCACTTAAAGTTCCAAATGATCCTGAAGTAATTGTGTTAGGATTTGATATCAGTAAATGCAAAAGATCTGTTCAGTTTATAACTGGCTGTGTTGGATTATTTGTATTTTATATTGTTTATGGTTATCTACAAGAAAGAATTTTTCTAATTCCTAATTTCAAACTATATGGTTGGTATTTAACATGGTTTCAATTTTGTATCTATAGTCTACTTGGATTATTTGAAACTTATATTTCAGGAATCACTCACAAAGAAGTTCCATGGAAAATTTATGTT…	CACTTAAAGTTCCAAATGATCCTG	TCCTCCATTTCAAACAACACC
257	Smed-slc35b-3	solute carrier family 35 member B1 isoform 1	1e-89	Mesenchymal cells	Not tested			GTCAAATTAAATTATTTTTCGCAATCTTTCATTTTTAATTTATTTTAAAATTAATGGAAGGAACAAGAAAACACTTATTCGGTTGTTCATTGGGAATATTTTTTTCTTACTTCTTTTACGGCATAATTCAAGAAAAAATAACAAAATCTAAATTCGGACGTGAAAATGATAAGTTTACTTGTATTTTAACCTTAGTTTTTATTCAGTGTATTATAAATGCAATAATTGCATTTATTGCCATGAAATTACAAAATAATGAAGTTGTAAAATCCAGAGTACCCAAGCGGCTATTTGCTTTTTGTTCACTAACATATATTGGTGCAATGTTTGCAAGTAATTATTCATTACAGCATGTAAACTATCCGACACAAGTTCTTGGAAAATCTGCGAAACCAATTC…	CTTATTCGGTTGTTCATTGGG	CATTTGATCCAAAACCAGCC
258	Smed-slc35b-4	adenosine 3'-phospho 5'-phosphosulfate transporter 1 isoform a precursor	1e-114	Stem cells	Not tested			TTTTAATGATTATTCCTATTAGTTATATTTTGTGACTAATTTTCAACTTAATTACTTAATGAAAAATTTATTTTTAAGTGATCTTGAAAATTATTCTTTTTCTATTTATTGACAAGTTCAATGTACATTTTTCCCTTTATTGATTTTTCTACAAGCTGCACTTGTTATGTTTTTTTCTGACAGAAACATGTGCCGAACATGTGTACTCATGTCAACATGGAAATATAAGCGGGAAAGCAATGAGCTTATTCATATTGAGTTATTCACATTGATAAAATGAAGAGACTATTAGATAGAGATAGCAATGAGAATAATGCTGAGGAAGTAAATGATTTCCCATTGGAAATAAACCATAAAGAAATCCTTGTGAATGAGTTAGGCAATCTGGAGAAAAGAGTA…	AGAGGAGAATGGCGATAG	TCTGACAGAAACATGTGCCG
259	Smed-slc35c-1	GDP-fucose transporter 1 isoform b	5e-52	Subset of neurons in the brain and pharynx	Not tested			GAAAATTATTATTTAAATACGAACATTTGTAATTTAAAGTAACCTTTCCTGTCGCTGAAAATTTCATATAAATTCTATCTTCAACAACTAATTTAAAAATGACATATTTTTCAAAGTATTTACAAATATTTTTTGTCGTTCTATTTTATTGGATAACGTCCATATCAATGACTTTTGCAAATAAATATCTAGTTGGCAATAAATTCCACGATATTTCTGAAGATATTACAATGTTTGTTGCATGGACTCAATGTGCAGTAACTGTTGTTATTGTTTATATTATTTATTTCTTTAATCGTTGGATTTTGATGAAGAAAGATACTACATTACCACCTCTGAAATCTTCTATTTTGTTTGATATTAACATGATTATAATGATTTTGAGTTTTTCTTTAATGT…	AAAGTAACCTTTCCTGTCGCTG	TGAGCACCACCAGAACAGTG
260	Smed-slc35c-2	GDP-fucose transporter 1 isoform b	4e-101	Photoreceptors	Not tested			CTCAGTAAATTATTTGTGTAATTCTAAATAATTTGAAATAATTTTTAATATTATATTACATTTTCAAATTGATTTTAAATTTAGTTCATATTAGAGTATAACCTGGCTTTCAAAATAATCAAAAATTTATATAAAAAAATTTGCAATTTATTATGAAAGTTTTTACCTTTAATTCTTATCATATTCAAGTTATTTCAGCTGTTTCTCTCTACTGGTTCATTTCAATTTCTCTCGTGTTTCTTAACAAATATCTACTGAGTAGTAACGAATTAAAATTAAATGCACCCTTGTTTATAACTTGGTTTCAATGCTCTACTTCAGTCATTTTATGCCTACTTTTGTCATATTTATCCCAGAAATATCAATGGTTTTATTTTCCAAGAATCACTTTTGAATTTA…	GTTCATTTCAATTTCTCTCGTG	CATACACCAAAGAGCCTCC
261	Smed-slc35c-3	solute carrier family 35 member C2 isoform X2	2e-111	Mesenchymal cells	Not tested			AAAATGTTTAATAAAGAAGATTTGCTTTTCAATATTTAATATTAAAATTGGCTATCTTTAATCATTCATTCATTCGTTTATTGCTTATATTTAGTAAAATGTTGAAAAATGTATTATTTTTAATTCTTTGCGAATCAAAGACTATATTATTAATATTAATATTTTATTTATTTTCTATATCATTGACTTTTTATAACAAAAAGTTTATCACAATTTACCCATATCCATTATCAATAACCATGCTTCACTTAATTGTAAAATTTTTACTGGCTTCATTCGTCAGAGGGATATTACGGATTTTTTCTAAGCATGATCGTACTGAACTATGTTGGAAGGATTATTTCAGGAAAATTTCACCATCTGGCATCACAAGCTCCTTAGATATTGGCCTATCAAATT…	GAAAATTTCACCATCTGGC	TCAATCGTTCCAAATTCCAC
262	Smed-slc35c-4	solute carrier family 35 member C2 isoform c	6e-64	Mesenchymal cells	Not tested			TTTCTATTTTAAATACGATAACCTTGAAAATTCAATTAATATATTTCATGTTTCAGAAACTATGGACGAAGTGCACTGTATTGAATTTAACCACAACATTTTTAAATGTGTTTATTGTAATTCTTTATTTTTTCTTTTCTATTCGTTTGACATTTTATAATAAGAAATATATAGTATTGTATCCTTATCCATTGACAATAACTGTCACTCATTTATTTTTAAAGTTTATTTTTGTCATGGAGTTTTCGATGTGTTTATGAAAAGTATTACAAAACCTATCGAAAGGAATTATTGTGGAGTGACTTTTTGAAAATATCTGTTACAGGATTGACAAGCTCGTTGGATATCGGTTTGTCTAATTGGAGTTTTGAATACATTACAATATCTCTGTACACAATG…	TGGACGAAGTGCACTGTATTG	TAACGAGATTCCGAGCAAGC
263	Smed-slc35d1	UDP-glucuronic acid/UDP-N-acetylgalactosamine transporter	2e-75	Gut; Gastrovascular system; Ubiquitous expression in the mesenchyme	Not tested			CAAATAATGAAAATAATATCGGCCGTATTCTATGGTTTTGTTTCATTATTTATTACTTTAGCCTTGAAAGCTATACTAACTATTTTTAAATTTCCTTCTGTAACTTTTGTGGGTCTTTGTCAGATCATTTCTACAATTTGTCTTTCATTATCTTTCAAATGCTACCGTGTTGAGAGTTTGAATTTTAGCTTCAAGAATATTGTTAACGTGTTTCCACTTCCAATATTTTACATACTTGATATTTTAATGGGATTATTTGGAACAATGGAGTTGAATTTGCCAATGTTTACTGTTCTTAGACGAATTTCAAATGTTTTGCTTTTAATTGCAGAAATAATTTTTTTGAAGAGTCATCACTGCAAAATTTCTAAAATATCTATATTTTTGATGCTGCTTGGA…	CCGTATTCTATGGTTTTGTTTC	TATAATCTCCCGCGAAATGC
264	Smed-slc35e1	solute carrier family 35 member E1	3e-67	Mesenchymal cells	Not tested			ATTTAGCACGATTTTAAAATTTTAAACGTGTAATATATTCACAACGATTTTTATGAATAAAATAATATGAAAAATGCTTTATTGCCCATACGTAGAAGTCGGACAATTAGTGATTCAGAAAGTACTGAACTTCCAGATTTTGTCAGTACTGTTAATTCATTTAATAGCAATCTGGGCGAAGACAATATAAATATTGTTACTGCTCTAGTTCTGTGTACAATATGGTGCATTATAAGTGTACTAAACAACATTATCAGCAAGAGTCTTTTAAACAATTTTCCATATCCATTAACATCTACATTGGCCCAGCTTTTGGCTACTGCAATATGTGCATATCCACTCGTAAAAATTTGGAAAATACCAGAAATAAATTGGAAAGATATATCGTACAAATATATC…	TGCCCATACGTAGAAGTCGG	TGCACCAGAAGGAAGTTGTG
265	Smed-slc35f-1	solute carrier family 35 member F5 isoform X1	8e-115	Gut; Gastrovascular system; Ubiquitous expression in the mesenchyme	Not tested			ATCTATATAAATCTTATATGAAAAATTTACGGAATATAATTAAATGATTCTTTCGGAACACAAGCGCAAGATACTAGGTGCTGTTATTTTAATTATAGTTAACATTATATGGGTTTTATCCTCGGAACTTACAAACTATATTTTCGAAACTGAAAAATATAGTAAACCATTTTTCTCAACATATCTTAAAAGTTCTATATTCAGTTTATTTCTTTTGGGATTTTTTATTAGTACACACTGGCGAATGTTGGCTTGTCCACATAGATACTACATTCCTGTTCCTTTATCTAATGAAGATTCGGAGACTAATGAAAAAAACATTTTAAGTGAGCCGATATATGTTCCAGTTAATTTTGAATCCTCAGAAGACGAGTCAAATGTTAAAAAAGACGATGATTA…	ATTCTTTCGGAACACAAGCG	CCTCTGAATCCGTTTCAACC
266	Smed-slc35f-2	solute carrier family 35 member F2	3e-75	Brain; Ubiquitous expression in the mesenchyme	Not tested			TTTAAATATTACTCCAATGTAAGCCATTCATTTTTAAAAATATTAATTTTAATATTATTCAAATTTTAAAAATGGACAACAAAGTCTTGTGCAAATTTGACAAAAAAGTTATTATATCCATTTTTTGTGGTCAGGTTCTCTCTTTATTTATTTGTGGAACTGCAATATCTAGTGCTTATCTTAGCCAATTTGGTGCTAATATTCCAATCACACAAAGTTTTCTAAATTACATGCTAATATCTCTTACATATGGCATGTTTTTCGCTTATAAATCTTCTTTGAATCTAATGGAAATCATTAAGGATCGTGGATATTTATACGTAATTGCTGCTATTATCGACGTAGAGGCGAATTATTTAATTGTCAAATCATATCAATATACCAACGTGACTAGTATTC…	TTTTTGTGGTCAGGTTCTCTC	TGCAACATACATTCCAACACC
267	Smed-slc35f-3	solute carrier family 35 member F3 isoform 1	1e-25	Brain;Gut; Gastrovascular system	Not tested			TTCTACTAGGAATTTGAGTTGCAGAGAAATTATTATTGATATGAATGTCTGCGAGCGAAGTTGAAGATAAGGCATCTGTTGCGAGGAGTGAAGTGAGTGTGAAAACCAATTCACCTCCATTCCATAGGCCCCCACCACTGATCGATCAGAATTCTGTATCAAAATTCAAATCTCGACGAATAACAGTAAACAAAATTTATAAAGTCTTTTGGAGTATTTTAGTATGTTTGATCGTCAGTTGCAGTCTCATTGGATTTGTTGAATCTGCAAAACTGTCCTTCGTCTCCGGTTCGAATAGCACTATTACAATTGTCAATCCTCCAAGTTTTCTTACATATCTTTCTACGTCATGGTTGATCAGTTTTTATCCTCTTCAATGTATAACACACATATTTCGGA…	ATAAGGCATCTGTTGCGAGG	TATTGCCGATTTTGTGCAAC
268	Smed-slc36a-1	proton-coupled amino acid transporter 2	3e-51	Gut; Gastrovascular system	Not tested			TCCGATCTTACATATTTAATTTTATGATAATTAAATAAATTATGTTTCCAAGTGGGTTACAAAAATCCCAAAGTGAAGACAATATTCCTCTGCTACAGCACAAAACAGTGATCAAACCTCCCAAAGAACAACATCGACACACTAGATCAACCTATGAAATAAGAAAATCCGAATGGAGCATTTCTGTTGATGATGAAGAGGAAGATGAAGGATTCAACAGTGAAAGTTATGCGCATAATTACGTCGAGATCAACAATCTTCAAGCTGTGATTCATGTCGTGAAATGCAGCATTGGGACCGGAGTATTGGCCTTACCGTCGGCATTAAGATATTCGGGATATCTCCTCGGTTCGTTTTCCATTTTAATTTTGTCAATGATTAACGTATACTCGATGCACC…	ATGTCCCTAGACAACAGCCG	CCTCCCAAAGAACAACATCG
269	Smed-slc36a-2	proton-coupled amino acid transporter 1	1e-67	Gut; Gastrovascular system	Not tested			CAAGTTATACTTTTAATAACACATTTGAATGTTTTATGTAATAATTTATTTTTAAAATTTCGGAAAATATTTCATACAACTTTGGAATCAACATAAAGGAAAATGTATGGTTGTATTAATGATGATAAACAAATATCTGAATTGAAATCCATAACTTCTAATGGAGAAATGAATGAGGAAACATTAATTGATGTAGAAGAAGATCCTCATTTGTCAGATTCCAGTAATATAAGCTCTAACGCTGCACTTATGAATCTGATTAAAGGTAACATAGGAACGGGAATATTGGCAATGCCAGCGGTAATTAAATATGCTGGAATACCATTAGGAATGCTATTAATTATTTGTGTAGGTGCTTTGAGTACGTATCTGACGCATATTTTGCTGCGTTGCGCACAG…	TTGAACTAGCTGTTCCACCG	ATCCTCATTTGTCAGATTCCAG
270	Smed-slc36a-3	proton-coupled amino acid transporter 1 isoform X3	5e-26	Gut; Gastrovascular system; Ubiquitous expression in the mesenchyme	Not tested			GTGAAATTTTGTAAAAGGCGTATAGATTAGAATTCATTTAGAAATTGATTTTTATCAAATTATTTATCGTAAGGCTTAGAAAATACTTTATATTAATTGATATTTTTTGAGTTGGAATTCTAATGGATCAAGTTACTACTCTACAAAAATTTATTGACTTTGCAAACATTTTTAAAGCATTTATTGGATGTACCTATTTGACTATTCCTTTTGCTTTTTATCAATCTGGAATTGGGCTTGGTATCATAATGCTACTGATAATTGGTTGGCTGAATGATTATTGTTGCGTACAAATCGTCAAATGTAAAGACATTATCGTGGCGAGATTGATTGAGCAGTTTGATAATAAATACAAATCCGGTAATTTATTAGAACCAGAAGCGGAACTAGTTCGTTGTG…	CCTGACCATCTGAACAATCG	CTGGAATTGGGCTTGGTATC
271	Smed-slc37a-1	sugar phosphate exchanger 2 isoform 2	1e-162	Gut; Gastrovascular system; Brain; Mesenchymal cells	Not tested			GGTTAAACATCATTAAAGAATTACATTTTAAACTTCAAAGTCCAATAAGACTTTGTATTTATCACAGATTTCTAAATTATATTTTTTAATTTTATACAATGAGAGAAACTCCTATCGGCTGGTATCTATTTGACTTACTATTCGCTTCGATGAAAAAGAAGAAGAAGGGTTATAAAGTAGTAATATTCTTCTTCACTCTGTTGATATATACAACATTTCACATGACTCGGAAACCGATTAGTGTTGTCAAGTCAGTTCTTCACGAAAATTGTACTGATAAAGCTGCAAAAGAGCATAAAATTGTCACTCCGGATAATAATACGTTCTGTGATTGGAAACCATTTGACAAAGACAATTGGTCTGAATTGTTAGGAAATCTGGATCTGGCATATTTATTGG…	AGAAACTCCTATCGGCTGG	TTCTCCTGGCATATCCGTTC
272	Smed-slc37a-2	sugar phosphate exchanger 3 isoform 1	1e-146	Gut; Gastrovascular system; Ubiquitous expression in the mesenchyme	Not tested			TCCAATGAATCCCTTTAGTGTTATATTTTTAAAATAAATTAGTAAATTTTGAAAATTTCCTACTGCTAATAAGATATTCTTTATAATTATTTATATTTTTGGAGGTTTTTCTAAATCAATTATATGTCAAAAAATGAAATTCAGATTGTTTCATTTCTATAAATCTGTTGTTTTTATTGTTACATTTTTTGCTTATGGTCTACTTCACGCCAATCGAAAGTCATTTTCTAATGTAAAACCGACATTCACTGAGGAATGGACTGGAACAAATAACAATACAATTGTCTATCCTCTGAAAAATTGGAAGCGGAACAATTTATTTTTGGGAAATGATTCTGCCCAAGTCTTTCTTGGTGTTTTGGATACGGTGTTTATGGGATTTTATGCGATTGGGTTGTA…	CCTCTGAAAAATTGGAAGCG	AGCTTTTTCGCAATCATGTG
273	Smed-slc37a-3	sugar phosphate exchanger 2 isoform 1	2e-153	Brain; Ubiquitous expression in the mesenchyme	Not tested			GTGTAAATTTAATTTAAATTAATTGACAATAGTCAAATTTATCTTAGTTACGGAAAATTTTAATTATTCTACACAGAAAACAGAAAAATGCATACTAAACCCCCACTTTACAAACTTCTTCATTTATGTGTAACAAAAAAATCTTATTTTGCACATCAGTCTTTTATTTTAATTTTGACATTTATTTGTTATACAACTTTTCACATGAGTCGTAAACCTATAAGTATCGTCAAATCTGTTTTACATAAAACTTGTCCTTACAATCCAGAGAGCAAAGATGAATTTTGGTGTAATTGGAAACCATTTGATGGCAATGATTGGAGTCAAAAATTAGGAAGTTTAGAATATGCTTATTTATTGGCGTATGCATTTTTTATGTTTGCGAGTGGGCATCTGGCA…	AATGCGTACTAAACCCCCAC	CAGAATGATGAACACCGTCG
274	Smed-slc38a-1	putative sodium-coupled neutral amino acid transporter 7	8e-62	Gut; Gastrovascular system	Not tested			TTCAGATTAATATAATTAGTTTAGCATGATTGATTCCGTGGAATATATTGCAGAATCGCCTTCGAGGAGCAGCGGAAATTTCAACAGAAGTGAAGAAATTGAGTGCCAATTGGGTCATTTTGTGGAAACGAATAGACAGTTTATCAAAAAGAGACTCAGTGTTCAGTATGATCATTTCCATAAGCAAAGAAGTAGCAGTGAATCAACGGAACCTATTTTTAGACGAAGCTCAGTTATTGAAATAAACAACGAATCCTCAGAAACAAGTGTCATCAATTTCTCTGAATTATACTCCTATACAGGGACATCGTGGTTTTCGGCAGTGTTAATTATGGCAAACTGCACAATTGGCATGGGGTTGCTAAATTTCCCATTTGCAATAATGAATGCTGGTGGGAA…	ATATTGCAGAATCGCCTTCG	CAATTGAATGGGCGGTAGAG
275	Smed-slc38a-2	putative sodium-coupled neutral amino acid transporter 9 isoform 1	4e-105	Brain; Central nervous system	Not tested			TAATTTGTCAGTAACTACTTATAATTTTCACTATTCAATAAAATCATTTTAATTAATTCCTTTATTACATTAGCAACAATAATTCTTGGTAATAAATTTATTAAAATAATAATAAAATGATTGTTGAAACAGTCGATAATCCAGTATGTAGCAAAAAGTGCTGATTTCCTGAAGTCAATTTGATCCAATTTACTCTTATCAGAAAATAACTAAATTTTATCAGTATTCAATTGCATACTTTCGATATTATTATAATATGTTAGATAATGTAAATGAAGAACGTGCTGCTCTATTAAAAAATTCTAAATCCAAATATTACGGTGCTAATGTCACAACTGGAGAAAATGAGATTCGTTATTCGTCATCATGTTTAAGACTTCCAATACCATTTTCTCCTCC…	TTTTCTCCTCCAGACGATGG	TGCCCTGTTTATGCATTTTG
276	Smed-slc38a-3	putative sodium-coupled neutral amino acid transporter 10 isoform b	7e-58	Brain; Ubiquitous expression in the mesenchyme	Not tested			ATGAAATTACGTTATAAAAATTTGCTAATTAGAAAGTATTTAGGAAATTATTAATACTTTATTTGATTTTAAAATTAATTAATTAATTTCATAAATGGCTTTTAAATTAATTCCTTCAATAATAAATCTTACAAATTATGCAATTGGCGCAACACTTATGACGATACCTTACAGCTTTTCTGAATGTGGTATTATTTTATCACTTTTTCTTGTGATATTCATATCAATTATAACAATTGTTGCATCAGAGTTTTTATTACAAGCTGGTGTAACTCAACGACGAACAACTTATGAAACTTTATGTATGTCGTGTTTTGGTAGTGTCGGTAAGGCAATATTAGAGTTGAACATGGTTGGAATGATGTACGGATCTCTTATTGCATATGTAATTATTTTGGG…	CAATTGGCGCAACACTTATG	TGCTGTCACCGAAACAGTTG
277	Smed-slc38a-4	putative sodium-coupled neutral amino acid transporter 11 isoform X1	4e-117	Brain	Not tested			AAAATATTTTAAAAATTATACTAATAAAAAATAATAATAAAAATACTGTCACTCTCGATATTTGATTGTGAAATTGGATAAAAATTTGATTGGTATTTTCAACATTATTTCTTTCTCAAATCAAATCGTTTTTGAAAAATTGTCTGAAATTTATTTTTTTTGTTATGAGATTTTAATTTTTTTTGGAATTATAAAATGTTGCCTCAACAATCTCTTGGATTATCGGACGATAATTATCTCTATGATGATGCGCAGAGTGCGTACAGTGGCACAGAACCAGGCTCGCCCGTTAGTTTAAATTCCGTGGACAATTTGCAGTACATTGAATCAAAAATTGATAGAAAAGACGAAATTAAAAAAGCCAATTTATTCATGACCACATTCAATGTTGTGAACTCT…	TACAGTGGCACAGAACCAGG	AGTACAGTTGACCCCTCCG
278	Smed-slc38a-5	putative sodium-coupled neutral amino acid transporter 7	1e-50	Gut; Gastrovascular system	Not tested			GCACATAGTTTGCGTACCTTTGATGTTAGTAATTGTCAATAACAAAATCAAATCTATTTTATGAACTTCCAGTAATTATAACGCCCATTTGTGGAATTTCACATTGTTTTGTCAGATCAATTTTTCAAATCCTCCAAGATATTAAACGCCATTCCACAATAAGCGGCATACAGATCCAAGCTATATTCCAATAATAGAATGATATAAGGTGAGTTTCAGATAACGGCTAAATAATCCGAATTTTTCGAGGTTAAAGGCTGCACTTTGACACGATCTATCGATTTTTTTCACTTGTTTATCTGGTAATCATGGCGAATAAAAACAATGAAAACTTATCAAGCTCCGGCAATGTTATTGAGGACAATCCAAACAATGCACAATTGACAACATTTGAAAGCA…	AAGCGGCATACAGATCCAAG	AAGCAAAATGTTCCAAG
279	Smed-slc38a-6	putative sodium-coupled neutral amino acid transporter 9 isoform X5	1e-73	Brain; Protonephridia; Mesenchymal cells	Not tested			ATTAGATTAAATTTTAAATAATTCGCAATGTTGAATAAAGTTAACGAAAATACCAGTTTAATAAATCCGATTTTGATCAAATACGAAAGTGACAGTGACAGTGATAGAAGTCGTAATTCATCTGAAATCAACTATCCAGAAAAGCGCGGTAGTTTAGTTACAATATTTTCCATTTATAATACAATGATGGGAGCCACAATTATTTCTATGCCGTGGGCTATTCAACAGGCTGGATTAGGACTGGGGATACTGTTGCTCTTATTCATTGGGGCCCTAACTCTTTATACTGCTATATTGGTTTTAAAATCTACAAATTACATAATTCGTACCCGGCATTGTATTTTGGAATTTTCGGACGCTTGTGGATTTTATCTTGGACGTATTGGGGAGATTTCAGCA…	TATGCCGTGGGCTATTCAAC	AACCACAGAATGATCCTCCG
280	Smed-slc39a-1	zinc transporter ZIP14 isoform X1	2e-68	Gut; Gastrovascular system	Not tested			ATTCCATCTGAACCCTAGGTTGGTGTATAAGGATAAGGTCTAATTTGAATATTTATATCATTGCATAAATAGATATTGTCGCTTGACGCTCAACTGAGATTCACTTGAATTCGTTTCACTTCAACTTTGCCGAGAATTTTCAATTGAAATATTATTATTGTTTTATTTTGTTGCTGAGATTGCGTCACAGTCCAGTCGAATGGGTTCAATGAAGCGTGTCGCGTCAGTTCTTCTGTTGTTGAATCTTGGGATCTGCTGTGGAAATATTCATCAGTCGTTCTCGGATATTTTATCTCTCGGCCAGAGATTCAATTTGTCGAATGTTGATTTTTTGTTTGACAATTTTAAAATCAAAACCGATTATTGGAAAGCAAGTTTCGGAAAGAGAAATATTACAGA…	TCGCGTCAGTTCTTCTGTTG	GATTTGGAATGAGCGAATC
281	Smed-slc39a-2	zinc transporter SLC39A7 isoform 1 precursor	3e-87	Ubiquitous expression in the mesenchyme	Not tested			ATTTAAGGTTATTATAAATGAACGTTGCAAATTTTCAAAGAAAATAATTAATAAGAAATTCTTTGTCTATAGTTTTAATGAAAATATTCTTTGGGTTTATTTTTATCATTTCATTGTTGCAAAATATTTCGGCACACAGATCATTTCAAGATATTAAAGATAAAATAAAGTTTGACAAGTTCACAAATATGTTCTCAGATCTTTGGCTTTATAGTTTGTCCGCTACTATGTTAGTCAGTGCTGCACCATTGTTGGTCATTTTTCTTATACCAGATTTAAAAAATCATCGTGTTTTATTAAACATTCTCCTTGCCTTTGCAGCCGGTGGTCTTCTAGGAGATGCATTTCTTCATTTAATCCCACATTCTATTGATCCTCATGATCATAGTGATTCTCATG…	TGCAAAATATTTCGGCACAC	CACACACGCGATTCATTTTC
282	Smed-slc39a-3	zinc transporter ZIP1 isoform a	6e-42	Brain; Ubiquitous expression in the mesenchyme	Not tested			GAAATGATTTTCATTTTTGTTTTATGAAATTTTAAATTAAAATTGTAAAATTATTTCAATTTTCAACTAAATGGATCTGTCGAATAGCACTTCAAAAGTCTTCTTCAATTACTTGACGAATCTAAAAATTGGATTGGTGTTCGCATTTTTATTTTTAGTATTAACGGTTGTTCTCATTCCTTACTTCATAATACGATATTACATGCGAGTGAAATTTTACAAAAGAGAAATGAAACTGGATTCCATTCAAAAGGTTTTGTCAGTTTGTAACTGCTTTGCTGCTGGAGTTTTTCTCACAACAGGAATGTTAGACATATTAAACGACGTTCTGAAGGACATGAACGAAGCAATGAAAACGTATCAAATCAAATCGACCTTTCCACTTGGAACATTCGTCGT…	AAAATTGGATTGGTGTTCGC	GGTCAATGAAGAACGAAG
283	Smed-slc39a-4	zinc transporter ZIP10 isoform X4	4e-49	Mesenchymal cells; Cells around the pharynx	Not tested			AATACATAGGTTGATGATTTTTAAATGAAGCTCATATTTTTAATTTTAAAATTATCAAAAGATTCAATGATTTCAAATATTATAGTCAAATCTTTTACTTTTTTATTCATATTCCAACTTGGTGACTTTTCAAATCAAACAAATTCAAATTCAACAATATTGCCAACAATTCAAACCTTTCCACAAAACAGATCATCTGCCAAATTAAAATCAAAACAAGAAATAATTTTCAAAACATCTATAGCAGATGTTTATTTGAATTCTTTGAAAAATTCGTCAGACAATATGAGTGCATTCCTTAGCTCCGAAGGTTTTTCGTCATTGATCCTAAAACTGGGATTGAGGAAACGAAATAATATCTCAAAGACCTTTAACAATGTTTCTATAAAATGCCATTCT…	AGTGCATTCCTTAGCTCCG	TGAAAACCACCAAAACCAGAG
284	Smed-slc39a-5	zinc transporter ZIP13 isoform b precursor	9e-76	Brain; Ubiquitous expression in the mesenchyme	Not tested			GAAACGAATTAAGTTTTTTAAACTTTTTTCGAAACCTGACTTTTAGTTAGCTCTATTTATATTGAACATAGCAAAAATACCATGATTATAAAATTTTGTCTTCAATTATTATTTTTCCTTCTATCAGTCACTTTAATTAGTAGTCACCAGTTCAAAGCTAAATCATATAAACCAAGCGAACAAGATATTTTAATATCAGATTTTTTTCATCATCATTTTGATATTTCTATTCGTGTGAAACTATTGTGGCAAATAATTTATTCTGTTATTGGATCGATTCTTGTTGGTTTAAGTGGAATTTTACCGCTGCTATTTATTTCATCAGAAACTGGAGTGTATTTACGAAGCAAAAGTGGAATGATATCATTGAACCGATGGTTGGGTTTTGCTTTTGGTAGT…	TTCGTGTGAAACTATTGTGGC	AAACATGCTCTCAATCACGC
285	Smed-slc39a-6	zinc transporter ZIP11 isoform 2	3e-105	Discrete mesenchymal cells	Not tested			CTATATAAATCTTATATGCAATGTTAAATTGGGAATCTCCTCTTACCCAGTCGATATTGGGAACATTGTTTACGTGGGCCATGACAGCTCTGGGAGCCCTCGGGTGTTTATTGCATTATTCAAAGATAGAAAGTAGGAAATTGCTGGATGGGAGTCTCGGATTTTCTGCTGGAGTAATGCTTGCTGCATCGTATTGGTCATTGCTATCACCTGCAGAAGATTTGGCCGTCGAGGAAGGCTACGGTAGTCTAAGCTTTATCCCTCTTACTGTTGGGCTTGTCATGGGGTCAGCATTTGTATTTCTGGCAGACAAATACGCTCCGGTGTCGTCGTTTTCTGATTTCTCGGTCGCTAATGACAACCAGTCGTCATTGGCAACCGATCATAAGGTACATGGAA…	GGAACATTGTTTACGTGGG	TGTTGTTTGTCGTGTTGCTG
286	Smed-slc39a-7	zinc transporter ZIP9 isoform 1	1e-92	Mesenchymal cells	Not tested			TTTTTTAAAAAATATCTTCAATGATTAGTTTGTTGTTGTTTAGTGGTTCAATGTTAGTTGGATGTTATTTAGCGGGCTGTATTCCACTGGCATTTAATTTTAGTACAAATAAATTAAGACTTGTTACTATTTTTGGAGCTGGATTATTACTTGGTACCGCTTTAACAGTAATAATACCTGAGGGTATTCATACAATGTACGCACCTATTTTACAAAATAAGGATCATAAATCTTTACTTTTAAAATCAGATGATAAAGTTGATAGAAAATTGTTAATTAAAGATAAGAATGTAGTAAGGGATGTCAATATAGATTCACTTCATGATAACATGAAATTGGAAAATCATGGTAATGTTAAACAAGAAACAGGCTTCAAAGAGTCTAAATTGAATCTGAAAG…	TTGGATGTTATTTAGCGGGC	TTGGAAAGTTCTGGGAGCAC
287	Smed-slc39a-8	zinc transporter ZIP3 isoform a	2e-31	Gut; Gastrovascular system; Ubiquitous expression in the mesenchyme	Not tested			CTGATATTTTTTAAAATTTTCTAATTTATTTTTATTTAAAATTGCTATTAAAAATTGCAGAGTTATTCCAAATTTAGAAATTTTTGTCTACAGTTGACAAAGAATCTCAAACAAGGTTTAAATGGATGCCAAAACTCTCAAATTTATCAGCATTCCAATAATATTTGTTGTGAATTTTATTATTGGAACTTTTCCTTTTATATTAATCACCAAACGTATCAGGAAAACAAATCTTCGAAACCCCTCAGAAATCCAAACCAATTATGTTGTTTCAAAACCTATGAAAACATTTTTAACATTTGCCAACTTCTTTTGTGGGGGTGTTTTTCTTTCTACCTCTCTAATTGGATTATATCCCGGTGTAAATAGTAAATTCAACGATATTCTCCGAAAACGTTC…	TCGAAACCCTTCAGAAATCC	TCTGGCACCAGCTATCAATG
288	Smed-slc39a-9	zinc transporter ZIP13 isoform b precursor	1e-29	Gut; Gastrovascular system; Epithelia	Not tested			AATTATTTATAAATTTAACATTTAATTAATAAAATCAATTATTTAAGAATCATTTTAAACATAATTAAATTTGCTGTGAAAGATGCTATATTTATTTTTTATCTATATTTTTCTTTTGATAATATTGACTGTTATGCCATTGATAATGTTAAAGATTTTCAAAAATATTGATTTTGTCTCAAAATTCACACGCTATGGGTTATTCGAAAAACGATTATTAAGTTTTACAATGGGACTTTTGTTAGGAGATGTATTTTTAAATATAATGCCAATGGTTTGGAGAAATTACAAAGTGAAAAGCAATCTAAACTTGCTTGTCGCTGGCCTGTGGACAATTGGTGGATTAATCACTTTCTTTATTTGCGAAAAGTCATTAAACATAATTGGGATCACCGTAGG…	CAAAATTCACACGCTATGGG	TCACTGATGACAAAAGGCCC
289	Smed-slc39a-10	zinc transporter ZIP10 precursor	7e-83	Discrete mesenchymal cells	Not tested			TCTAGATCCTGTCTTATCGGTTGTTATCGACATATATATAGTGAATTTAATAACTTTACACTTTGTTCATCATTTTCCCTTGACGGGCACATTTTTTGCCGAGTGAAAATATCCTCTTTTAGCCGATAGATCAAACTGGAATTGAATTAATAGACATGATAAAATCCTACAGAGCGATTCGAAGTGGTTCTGCTTTAATAATTTTGGCAGTTATTTTCATTATCTTTTCGACAAAGGGCTCCCAAGAAAATCTCCTTCTACGAGTGCCAAGATCTGCTGCAAGTGAAATCAAGAATCAAACAAATAAGGAAGATCAGCTAAGAAGCTTAAAAGTTTGGATTGCGTCTACTATATCTGTGTTTATCATAAGCGCCGTTGGCTTATTAGGCGTAGCCGTAG…	AGCGATTCGAAGTGGTTCTG	TCATACAGGGCAATCAGCAG
290	Smed-slc39a-11	zinc transporter ZIP1 isoform a	2e-39	Discrete mesenchymal cells	Not tested			GCACATATTTATTTGGCGCGTGTTCAGCTCTTTATTTTTATCATTCACGTAGCAAATCAACTGAAAATAAGTTCATTCGAGTTAGTTTTAAGTGTGAAACGATATTACACCCATGTCTACTGACAAAGTTCATTTATGTCACTGTATTGTATACGAATTTCAGCAAGGAAGAAATTCTACTGAGGCATGCAGAAATTTATTGAAAGTGTTTGGTGAAGGTACAGTTTCTGATAGGACATGCAGAAGACGGTTTGAAAAATTTGAGCCACCTTCTGAGAGACTATATTTGATCGACGACGATGTTGTTAGAACCATGTTGTGTATATGGTGGGACATTCAAGAACCAATACATTATGAGCTTTTAAAACCGAAAGAAAAGCTCAATTCGAGAAGTATAGT…	CTGCTGTCGTAATGCTCGTC	ACACAAGCCAGTTTTGCTCC
291	Smed-slc39a-12	zinc transporter ZIP14 isoform c precursor	3e-64	Brain; Mesenchymal cells	Not tested			TTAGCATTTCCAGGTATATGCTAAGTATATGCTAATAAATGAAATGATAAATAACATTATTTCCCTCATTTTATTAGAATTGTTTGTATTGTAATTTATTAAAAATGTAATTAAAAGTTGACGATTAATTTGCCGTCAAAAAGTGCTAATTATAAATCTCAAGGTAAAGTAAACCGGCTTGTTTTAATTTACTAATACTATGATAAGAGCCAAATGAATTTCGAAAAATTTTGACTATAATTATCTATTAATTTTTTATCGTTCATATCATAATAATCATCCCAAATTCAATTACCAATGAGACATTTTTCGTTTGTCGATTTGTTAGCATTTTTTATCAGTTTATTAATGGCTACAGAATCCACAAGAATCGACAATGAGATTTGTTTCTCAAAATCT…	TTTTTCGTTGCAAAATGCTG	CCCATACAAAGCCATCAAAAG
292	Smed-slc39a-13	zinc transporter ZIP1 isoform a	3e-43	Gut; Gastrovascular system	Not tested			GCATGTGATGTGAACAATTATGCGTAATATAATATTATTAGTTGTATAAGTAGGTTTTGAACTGATGTGATAACATAATTAAATTTCACAATATAAAAATTAAATTTCAGGGGAATTCCATTAATGTCGAATTCATCAACGACCAGTCCGTCAAATACCACAAGCGTTCCATGGGTACCTTTTATGAACCCTGTTAATCAAGTTAAATTGGGAATGGCGGCTGCACTACTTGTTTCAGTTTTCATTGTGACCCTTATTCCATTCATTGTCATTCGACACCTTTCCAAAAAGTGGGGAATAGAAAGTGTTAACAAAACAAGGGAGAATTCAAAAGCATATCGAAGATTCACTACTTGGCTATCAAGAATCAATTGTTTTGCTGGAGGAGTCTTTCTTTCA…	TGTCGAATTCATCAACGACC	TCCTTGTAAAACACCAGCGAC
293	Smed-slc40a-1	solute carrier family 40 member 1	2e-92	Protonephridia; Epithelia	Not tested			TTCAATTATTATTTTGAATATTTATCATCAATGTCTGCCTATTCTGAGATAAAATATTCAACAATAGACAATAATGCAAAAAGTAGAAATTGTCTAGGATTTCTCACAGAAACAAAATCTCTCTTTTATTATTGTGCTTTAATTTCATCCTGGGATGATCGAAGCTGGTATTTCTTAATGGGAATTTATCTGGTTGTTTTGGATCCATCAAATCTCATATTGACGGCAATCTTTGGATTTTTAGCATCTGGAATTGTTTTATTAGTTGGATCTGTGATCGGTTCATGGACTGATCGATCTTCAAGGCTTAAAGCTGCTGTGATTGTCCTGATAGTCCGTAACCTTAGTACCTTGGTTTGTTCTGTTTCTCTGTGTGTTGTTTTGTTTTTCTATGATTTT…	ATCCTGGGATGATCGAAGC	AGAGGGTCAAAGTTGGCTG
294	Smed-slc41a-1	solute carrier family 41 member 3 isoform X7	9e-33	Brain; Mesenchymal cells	Not tested			AAAAATAATTTTATAAACTGCAAATTACATAATTTTAACATTTTTTGTTTATCAAATTCTTATCATAATAACTGTTAATGTGTAAAGTAAACATACTTAATAAATGTTTTTAATAAAAGTGCTTTAATTATAAAAAAATTGAAATGCTTAAAGTTCTGTTTGAAAAACAAAGTTTTGAAATTCTTGCTGTATGTATTATTAGTGGTATGGGAATGATATATTCCGGCAATGTGCTTGAAAAATGGCGATCATCAAATGTTTTTAACGAAAATGATGTGTTATGGATTGTAATAACGCCTTTATTGGGATTAAAAGGAAACATTGAAATGACACTTGCTTGCAGATTATCAACTATGGAGATTGGAAAACTCCGTGGAAAGTTGGTTACTCGAATCTTGT…	GAGATTGGAAAACTCCGTG	TTGTTGCTACATGCTCCTGTG
295	Smed-slc42a-1	ammonium transporter Rh type B isoform a	5e-123	Epithelia	Not tested			ATCGAATTCACATTTAAAAGGCAATTTCAATACTAAGATCTTAAGACAAGTAATCAACTGTTGGTGACCTTCAATCACTCGTCAGGTAATCATATTAATCTACAAACTAATTCTACATATGATTAGCTATAGAGTTTAATTCTGCATATCAGAGGTTTCGCCTGGAGTGTCGCAAACTGATTCTAAATATTGACAAGGAAATGTCATAGTCAACTTACATGGATAGACACTGCTAAGGGTATCCTGTACACCAGTATGGTTAGCATTTCCGGTAATAGAAGCATCAATTCTGGAGTCATAATCACTGAAGATAACTAAAAGAATAAATACAAAAGCCTGGAGAAGTGAAGCTGTAATGACAAAAGTGAAAGAATGAGAATATTTGCCAAAATTGGGGAT…	ACAGCTTCACTTCTCCAGGC	TTTCGGTATCCACCACACTG
296	Smed-slc42a-2	ammonium transporter Rh type A	8e-117	Epithelia; Protonephridia	Not tested			TGTGCGTATAGAGTTATGTATAAATTAATAGAGTTAGATGCACTAAAAAATATTTTATCACAAAAATGAAAAGTTTTCAAGGTCCCAAATTTGGTATTTTGGCATTCATTTTACAAATAGGGTTTCTTTTGATATTTGGTTTTTGCGTGAGATATAAGGATAACATTGATGCGACAATGTTTCCTAGTACCTCCTCCCCATTTGTAGAAAACAGATATTTTTATTTTCAAGACGTCCAAGGAATGATGTTTTTAGGATTTGGTTTTTTGATGGTTTTCTTAAAGAAATATGGATTCAGTTCAATAGGATTTAATTTTTTTCTTTGTGTATTTACAATTGAATGGGCTATCATTATGATAGGAGTCAAACATCTTGAAGGAAACTACATTAAGATAAATG…	TGATATTTGGTTTTTGCGTGAG	AGACGTCTCTTCTGGAACGG
297	Smed-slc43a-1	solute carrier family 43 member 3 isoform 1	4e-20	No discrete pattern	Not tested			AATAACCTTAATAAAATTTAAATGTTATCAGAAACAGCTTTCAATAATAACCAGAAAGAAATTGGTTTAATATTAAAACCAAAATATTTAGTTAGATGTTTTGTATTAATTGTCGCAGAAATCGAGATGATTTTCTACAGTGGAATTATGTTCGGATTGAATTCTCTACTGCCGATTCTGAAAGAGAATGGATTTTTCCACAACCAATTCAATCGAACTTATGACAATGCCAATGCGACTTCTACGAAACAGAATGAAACTTTCGGCTACATTCTAATCACAGGAATAGCCTCATGCCATTTGTTTTCTTTCCCGCTGGGATTGGTAATGGACAGATATGGCATCAAAACGACAAAATTGATATCAGCTTCATCGCTTCTATTCGGATGTTTGCTTTTC…	TTGTCGCAGAAATCGAGATG	TTTTCATTCGGGGAAATTG
298	Smed-slc43a-2	solute carrier family 43 member 3 isoform 1	5e-29	Gut; Gastrovascular system; Pharynx	Not tested			CTTAGTACGTTAGTCAATAGCGCAAATTAACAACAGCGCATAAATTGAAAACGCGAAAATGCCACACTCTGCACCGGAATGTTTAGTGAAATTCGACAAAAGCATGGCGAATCGAAAATCAACTATTTATGTGGTTCTTTTCATAGCAGAAATCGAGATGCTCTTCTACAGCGGCATCCTTTACGGATTGAACGTCCTGATTCCATCACTAAAGAGGGAAAAGTATTTCTTTGATCTCTGCAGCCCGATGCTCCATAGTGCTAACGCATCTTGTGTTCAACAGAATCAACTGTTCGGTTATAATCTCATCACTGGGATAACTGCCTTTAGTATTTCTTCGCTACCTTTGGGGATTTTCTTCGATAAATTTGGATACAAATACACGAAAATCTTTTGCTC…	AAATTCGACAAAAGCATGGC	TTTTAATGAAATCTGCGCCC
299	Smed-slc43a-3	solute carrier family 43 member 3 isoform 1	1e-36	Photoreceptors; Mesenchymal cells	Not tested			TTTAATTTAATTTCTAAGCTCAACATTGAAATTGTTTGGGAATAAAATTTTCAATTTCTCAACATATGTTCAAAATCAGAATCTATTTAAAATTGTTGCAAAAAATCCCCGGCGGCCGAAAAATGTAAAATGGGGGTGCCGGTCATATTTTATATAATGTCCGCATTGGCAATGGCTAGTGGAAAATAATGAATAATAACGAATATGCTTGGAATAATAAATATGATGGCATTTGTTTGGGCCAAGGAGTTAAAAATTCGGTTTTTAGCACTGGTGATCACGATAAAAAATTTTATACTAATTCTATATATTCCTCAAATGTGGCATGGAAAGATGGTTCCGAACTTTAACTTCAAGTATTTGACACTATTTTTCGGGTGGGTCGAAATGGTATGCTTC…	AATGGTATGCTTCAGCGGAG	TTGGCTTCGGGATAATTTTG
300	Smed-slc43a-4	solute carrier family 43 member 3 isoform 1	7e-20	No discrete pattern	Not tested			AAAAATATCAAATTTCAGATCCACATAAAAATCAGGGAAATTTTTGATGATGTATTCCCTAAATTTCAAGGGTCACAAAAGCACCCAAATGACGAAAATGACTAGAAACAGAGTCACTAGAATCTTCAGTTATCCCGTGTTTAATTCTAAACACGCGAGACATATTTTCGGAACAATGCAAAAACAAAAGATCTTTTTGATTTTTATTTGTTTCGTTGAAATGTTTTTCTTCACATTGATCATTTTTGGATTCAATTCAATTACAATCGTTTTCAAATCTCTTGGAGTTTTCTCCCAATACTGTCATCCCGATCGCAATTCTCAAATTCATAATCTGACAACTATTATTAGTTGTCATGAACAAGATGTCATTTACGGATATATTTTCATAATCTGGGT…	CTCCCAATACTGTCATCCCG	CATCCGGTAAATGATCGTCC
301	Smed-slc43a-5	solute carrier family 43 member 3 isoform 1	2e-25	Mesenchymal cells	Not tested			TAGATATTGATTTATAAAATTATTTTAAATGTAAATTAAAAGTAACAAAAATATATAAAACTGGATCTCATTTTGATTCGCCTCTCCCCGCCTTAAAGGGCTAAAATGTGTAAATACGCAATCACGGATTGGAGAAAGGCTACGTTAGCCATTGTATGTCTCATAGAAATGTTTTTCTTCACCGTTATTATTTACGGATTCAATTCGCTTTCATATGTCTACAAGTCTTTGGGAGTATTTTCACAGCTTTGTGATGCTAATAACACAAGAACATTTACTAACGAATCTCAAGGTTTTACAACTTGTTTTAATCAGGATTTACTTTACGGAAATATTTTTGTCATTTGGGTGAGTTTCCGATCAGCAATGGCCATTCCCGGCGGGATAATGATGGATCAT…	TGTCCAATACAATTCCTGGC	ATCAATTCTTGCTTGGCCTC
302	Smed-slc43a-6	solute carrier family 43 member 3 isoform 1	1e-23	No discrete pattern	Not tested			GATAATAATAATTAAACAAACACCGAGATGTTTAATAATAGAACTTTTGAAAACTTACTTTTTCAATAAAAGAACAACAGGATGTATGAATGCCAAACATGACATACCAATCAAGATATAATTTAGAATGTTGACTGACATAGAATCCTTGAATGACAATGGGTATTGCAGAAAGCTAATGATTCCCCAGATTGTCGTACAGGCTCCTGAAGCTTGTCCAAAATATTCTTTTGGAAAAGCCGTTAGTATGTACCCAGAATAAAGAGAATATACAAATGATCTGGTTATTGTAAAAGCGATGAAAGACATATAAACTGCCCATATTTGAGGTATCATGATAAATATAGACATAATCACATTCATAAAAGAACAAATCATGAAAGGTATAACAAAACATTT…	TTTGGTATAATTGCAGGCCC	TGAATGCCAAACATGACATACC
303	Smed-slc43a-7	solute carrier family 43 member 3 isoform 1	7e-12	Photoreceptors; Brain; Mesenchymal cells; Protonephridia	Not tested			GTCGTTGAGTTGTCTCTTTTCAGTGGAGTGTTTTGCGGATTCAGTTCTTTGATGCCGATCTGCAAGGATTTCGGGGTCTTCTCTCAATGCTGTGGGACGCAGCCGGGGAGCGAAGGTGTCCGATGTGCAGCGCAGGAAGCCTGTTTTGGACGAGCCTTCAGCACATGGATCGTTGTTCGGGCTCTCATGAGCTTTGTGTTGGGAATGGTTTTTGACAGATTCGGAATCGGAATTATCGGGGTTGTTGCCGCAGTTTGTTTGATGGGAGGATTTCTGTGTTTTGCCTTTACACCAATATTTAATTGGTTGTTATTCATTGCCGGTTCTTTATTGACCATGTCAGCTCACTGTTTGGCTCTCTCAAATATTGGCTTAACTGTAATATTTGCCGGATTCAGT…	CGGCAAATGGAATTATCAC	ACAAGGATTTCGGGGTCTTC
304	Smed-slc44a-1	choline transporter-like protein 1 isoform a	5e-104	Brain; Photoreceptors; Mesenchymal cells	Not tested			TTTTAAATATTTTTTTCCTTAATTTTATGCTAATTTTATATAATTACGAAAAACTATATTTTAACCTAGATATTTTGCATAAAATGTGAAAATTCAATATGAAGTTTTGAAATATTTTTAAATTATGTTAATTTCAAATTGAAAACAATAATTTTTTTGGCATACTTTTTTAATTATTAATTAGGAATAACCGTTAACATGGGATGCTGTTTTAGTAATGATCCTCCTAAGCCCAAACGACCTCAGGATAAAGATATTTTAGGACGACGAGACGATGTCGTATGCACTGACCCGATTTGTTGCGTTGTGTTTGTTTTGTTTCTTGTTGGAATGATTGGCTTAAGCATTTATGCTTACATTAATGGAGATATAAGACGTGTTACAAATAGTTACGATTGC…	CTAAGCCCAAACGACCTCAG	TCAGATCGGATGAGATTCCC
305	Smed-slc44a-2	choline transporter-like protein 5 isoform A	7e-149	Epithelia; Edge cells; Pharynx; Protonephridia	Not tested			TGAGATAATCAGAACTCTATTTTAATAAAATAAATTTGTTATTTAAATCGAAACAATTAATTTGTGAATTATTCATAACATCATGTCCTGCATTAGTGGAAAGAAAAGTCCCAACGATTATAATTATGTTGGATTGGAAAATGATAAAGAAAGAGAATATGATCCGAATTTCAAGGGGCCTGTTGAACAGAGGTCGTGTACGGATATTATTTGCGGAATAATTTTCATTGTCTTTATTAGCGGCCTGATATTTATCACTTTTTGGGCATATCTGTTTGGAGATTTCAACAAACTTGCCCATCCAACTAATTCTATGGGTGAGCTATGTGGCGTTTCTCCATCTGTTCAGAACCAGCCGAAACTCGTGTTTTTCAATTTGCTTGTTTGCGTTAATATGGG…	TGGAAAGAAAAGTCCCAACG	CTTCCTTTTGATTGCATCG
306	Smed-slc44a-3	PREDICTED: choline transporter-like protein 2 isoform X1	1e-153	Gut; Gastrovascular system; Protonephridia; Mesenchymal cells	Not tested			TAGTAATATTCACATAATTTTCCTTTCTAAATTAGTTAAAATAATCATTGAAAGAAATTTATTTAAAATCTATTAATTCAGAGTTTAATTTGATTTCCAAACGATGTCAGACAGTAAAGGAGACGCGAAAATTATTGAAGATTATAAATATTTTGGGTTATCCAAAGAGGAAACAAGAAAACATGATAAAACTTTCAAAGGACCAATTTCAAACAGATCATGCACGGACATCATCTGTTGTATACTATTTATCGTTTTTGTGTTAGCTTTGATCTTTGTATCGTTCTGGGCGTATTTATTCGGCGATTTCAATAAACTCATTCATCCAACGAACTCTGAAGGAGAAATATGTGGTATTTCACCTGCTGTCAAAAATAAAACAAAATTGGTGTTCTTCAA…	TTCTGGGCGTATTTATTCGG	CCAAGTCCTCACAGAAGCAG
307	Smed-slc46a-1	thymic stromal cotransporter homolog	4e-16	Ventral neurons	Not tested			GAAAAATCTGTCATTCGCTGTGAAAATTTGCTGATTTTGCCCTCCTCCAATAAAATCTAGCGAGATTTCCTCATTATTTCCCGCCAGTTGGTGAAATTCGCCTCACTTAATTCCACCCAAAAAAATATGAACAATAGAGAAAAATTAATTTTCCTCGTATTTCTCGTGTACAAAACATCTGAATCTCTGTTTCAACCGTCAATAAGATTATACATCTATGAGACTGTGGGACAGATCTTGGCCAGTAGGAATGAATCGCAGGGCCCCACCAAGGATGCTTTGGATTTGATCAATTTACAATATGTCAACCCGTTGGAGATTGAAAATGAGGTACAGAGATCGGCGGCGAATTACATCATTGCTTACAGAACTTTGATTAATATTCCGGCGGCGATTTTG…	CCAAGGATGCTTTGGATTTG	CAAACAGGCGTCAATGTAG
308	Smed-slc46a-2	proton-coupled folate transporter isoform 1	1e-26	Gut; Gastrovascular system	Not tested			GTTTGAGTTTAATTTACATGAAAATAAATACATAGGTTTGCATTTCACCATCATAATTCAAAGTATAATATGCAGTACTTGAGAGCATTTTAGCAGTTGGTCATTTAATTATGAATGATGATAACTTGGGGACATCGCGAGATGAGCTATTAAGGTTTTCTCGGCAGAGGAGCATAAATGATTCAGAGATCCATGATAAATTTGTAGAGAGTTTTAGAAGTAAACGAAGATGCGTCACAGTGGAACCTCTAATGCTTATGTATGTGGTCATTCTATATCTCCAGATGACAGTCATGGGTCAGTATGTATATTACCGAGTCGGGAAGGATCTCAATTTAACAACTAACGGCAATTTAGCATATGTTTGTAATAGAAACGTCACCGGAGGTTCGGAAAAAG…	TGATAACTTGGGGACATCGC	TCCATGGAAAATTCGGAAAG
309	Smed-slc46a-3	solute carrier family 46 member 3 isoform a precursor	3e-19	Gut; Gastrovascular system; Mesenchymal cells	Not tested			TAATAATGTAAATTATATAATAATTTAAATTTTAAATATATGAAAAAATAAAGCCGTAATATTTTTTATTTATATCGAAGAATTTATTAATATTTTTATAATATTAACAATCTTTATGTCAACAGAATATTTAGTAAACGAAGACCAGAATAAAAATAGCCAAAAATGTTATGAGTCTACTCCAGTAGAATATAAAACATATAAAACTAATTTTCGTCGGTTTTTTGGAGTTGAACCACTTCTATTATTCTATGGATTTGCATCATTAATGCAAACCACTGTAATGCAACAGTTCATTTATTACCGAGTAGGAATTATTTATAACATAACGGCACCAAACCAAACTTTGGCATTTGTCTGTAATCGCACAAGTGGCTCATCTGACAAAGACAAAACTGA…	TCTGTAATCGCACAAGTGGC	TGAATTGATGGATTCGAAGG
310	Smed-slc46a-4	proton-coupled folate transporter isoform 1	4e-08	No discrete pattern	Not tested			ATTTTCTTTCATCTATTCCATTGTAATTTTAATATAAATATTTAGTTGTAGTGACAAACTGTGAAGAATTATATCCGTAAGCATCTGGTAACATCTGAATGAACTATTTATTTATTTCATTCGTAATCTCTTGAAAAGTGTCCGTCTATTAACATAACATACAAGTTTGACGAACCAGATAGTGAATCGAAAGACAAATCACGTTGCGAGAGCGAATTATTCGAGAAAAGTTTCTACGAGTGTTCATTATAGACTTTATTCACATCGTTCCGCTTGAATTGTAATTACATCTTTTACGGCATTGTTGCAATGAATATTGAGGCCGAAACCGACTGCTTGTTGCGCCCAACCCAATTGTCCAAACCATCATTTTGTCGGAAAATATTCGGAGTTGAATTT…	AAAGACAAATCACGTTGC	ACCCAAACATCAAAAGCACC
311	Smed-slc46a-5	proton-coupled folate transporter isoform 1	4e-27	Gut; Gastrovascular system; Mesenchymal cells	Not tested			TTTTATTAATATTTACAAATTATTAATTTATTTATTGACATTTTCAATTAAAATTATACCAAAAATAATATCTAAAAAATAAATAATAAGATATTCAGGAAAATTATTGTAAACATGTATGAAGATAATATAAAAGATAATAAAACAATGATGTCTTCCAAAAGTTACGCTGTAATTGGATTATTCATGGTACTATGTTATATTGGTAATTTGGGTCAATATACAATTATGGGCCAATATATCTATTATAGAATTTCATCAGATGAAGATTTAGTGCGAAATGAAAGTTTTTCTCAATGCTCCAAAGTTAACTTTAGTTCTAATTTTTCAAATACACAAAATCGAGTCCAATCCTCCGCTGCTCAATACAATATCTATGCTCAATTAAGTTCAGGAATT…	TGATGTCTTCCAAAAGTTACGC	AATGCAATGGAAAGCAGGAC
312	Smed-slc47a-1	multidrug and toxin extrusion protein 2 isoform 2	7e-70	Cells around the pharynx	Not tested			AGATTTTAAAGATAATTAACTTCAAATTTCGGGAATGACTGTGTTCAAACAAATAAAAAACTTTCAAAGATGCAGTATAAACATAGAGCTAGAGAGGAGATGAATTGGTGATTTGGAAAACCAAAAAAAATAACTTCGTGTGAATATTAATCAAATTAACGTATCAGGTTAGGCGATTTTCAATTGGTACACATGTCTTTACGTTGTTGAATCTATATCTGATAGAAAAATGCTAATCGTGTGACAATTTGGGAAAGTATATTAGTAATCAATAATCGTATTTTTGTTGGGTTTTGGTTATATGATTTATAAAAAAGGAACACGGGGAGTAAAAAATTGACCGACTTGTAATTATAATCCATCAATACAAAACTTCTAGAAAAATTCAAAATATTTTAT…	TTTTCAGAATGCTCAACCCG	GATGCATTCAATTCCGGTTC
313	Smed-slc47a-2	multidrug and toxin extrusion protein 2 isoform X2	7e-61	Gut; Gastrovascular system; Photoreceptors	Not tested			AATAAATTTATTTTGTACGAATTTTAGAATGAAAAATAAATCTTGGTTTTCTTGAATTATTATATTTCATTATATTTTATTTTATTAGTATTTACTATTTAGCCGTCATCGTCATGACATTACTCTATTTGGTCTTGGTCTGCTTTCATCTCAACATTGAACCGTTTCTCATTCTTTTGAAACAAAATCCTTCCGTTGCTGAATTATCAACAAGATATATCACATATTATATACCGGGATTATTTTTTGATTTTCAATTTCTCACGATATCAAGATACCTTCAAAATCAAAATATTGTCTATCCAATGGTGATTTCGTCTTTCCTTGGAAACGTGTTCAGCGCAGTTTCGCAATATGTGGCCATATATGTTTACGGATACAAATTAGAAGCTTCTGCTA…	AATTAGACGCCCCTAAACCG	AATCGGGAATGCAAGATACG
314	Smed-slc47a-3	multidrug and toxin extrusion protein 2 isoform X9	2e-46	Ubiquitous expression	Not tested			TTATTGAGATTCAATTTTAATTAAATTCTTAATTAATTTTGGGCGTCCAAGTTTTTTTGGTATTTTTTCTACAAGTGGTTTTTTAGGGCGGCCTCTACATTTGACTGGTGCGTATTCTATATCTATTTCGCTATTTAAATCTTCAAAAGTTTTAATTTCTAAATCGCATATTTTTGGCCGACCTTTTTGATGAGTTTTAACAATAATATTTGGTAAATCTTCTTCATTTATTTTCATTTCAATATCATGAGTTTGTTTATAATGTTTCTCTAACAGTAGAAGTGAATTTGTTATAAAATCACAGTTCATAACATTACATACTAACCTGCCAACTTCTTCGTTTGGTTGATGCTTAAACTTTTTGTCACTATGGCTAGAATTGACATGTTCTAATAATTC…	TCAGCGAGAATTCAGTCTTTTG	TTAAATGGTTCGTTGGCTCC
315	Smed-slc47a-4	multidrug and toxin extrusion protein 1	2e-93	Gut; Gastrovascular system	Not tested			GGGTGCAATTAAATTATTTAAAATTTGAATTTTGATCCGTTGTCAGTGGTGTACAACTGAGATTACTCGAAAAAAATATCATAAAAATCAACGTAATTTTTGATTGATATCAGCTAATCAAGTTTAAGTTCAACTGATGAAAAATGACAAAACTAAGAGCCTCATGTTTATTGCATTTTCGGTCTTTTTCATTGTGTATGACAGAGAAATTTCTCCCAGAATTAAAATGTTTACTAAAACTGGCCTGGCCGATCATACTCATGAATTTATTTCGTTTTCTCAATCCGACAATCAGTGTAATAATGTGCGGCCATTTGACCAAAAAAGAATTTGATGCAGCTTCCTTGGCAAATGCATTAATTAATGTTTTTGGAGTATCAGTGGATTTGGGTTTCTCAA…	CCTCATGTTTATTGCATTTTCG	AAATTCAATTCCTTGCCACG
316	Smed-slc47a-5	multidrug and toxin extrusion protein 2 isoform 2	9e-80	Gut; Gastrovascular system	Not tested			AGGAATATTATGAAGAAATGACTATAATTATAATCAGTGAAATTTCAATCATATAATTTAATATGATAATTGGATTAAAAGAAAAACTTTTGAAAAGTGAATATCCGAAATTATGTAGGGCTTTAATCATTTTATTTGGTCCTTTGTTTCCCACGACGTTCCTGCAATTTTTGATTAATGTCACGCCAATTATGTTTGTTGGACAGCTAGACAAAATCCAATTGGACGGAGTGGCTTTTGGCGTTAGCGTCATCCATATTTTCGGTACTAGCGTTGGATACGGATTAACTTATGCTTGCGATACTTTATTTTCACAGGCTTATGGAAGTGCTGACAAAAAGAAAACGGGATTTTATTTACAGAAAAGTCTTTGCATTTCCTTATTATTTCCATTCCCCG…	AGCGTCATCCATATTTTCGG	GGACAGACGCCCAATAATTC
317	Smed-slc47a-6	multidrug and toxin extrusion protein 2 isoform 2	3e-68	Gut; Gastrovascular system	Not tested			TTTATCATGAAATATTAATATTAAGAGGTCTAGTGTACATTTTAGTATCTGATAATCATCAAATGACCGTTGCAATGCCAAATATCAATTGCACTCAAAATATTATTTATTTGTTTAAACACTTAAATTCAGTTTTATGAATAAAAAAACAAAACTCAGGTACGAAAATCTCGAACATCAGCCCCAGAAAAATAATGAGGAATTTGTCAAGAAACTGTCAGATATTCCAGAAGAAACGACCGACCCTCCTGTTTCGTGTATTTCAAGGCCATTTTTGAATGAGGCAAAACTTAATATAAAAATTGCTTTCCCTGTGATGATAACGAACATTTTTCAATACTCACTAACTATTGAAACGACTTCTTTCGCTGGAAGACTTACTGCTACCGAATTAGAAGG…	ATCTCGAACATCAACCCCAG	TTTTCCAGATTTGTCCGAGG
318	Smed-slc47a-7	multidrug and toxin extrusion protein 1	1e-81	Gut; Gastrovascular system	Not tested			CTATTAAAAGTGATTGACCTATGTCCCCTTATTATTTCAATAATTAAGAATCAGTCAGCTGTATTTTTAATTTATCATTAATTCTTAAAAAATGAATTTAGAAACAAGCTTTTGCGAGAATGAAACCAGCCCTTTAATGGAGAATCTTGAACATGAGCATGAAAAATTTTCATTTAAGCAAATGCGCAAAGAATTACTGCTTTTGGTAAAAATTGCGATTCCTATTATCCTGACGAATCTATGTGGTTTTCTTATTTTAACAGAAAGTATAATTATAGCAGGCCATATCAGTAAATATGAACTGGATGCTTGTGCCTTAGCAAATAGTGTAATTAATGTTGCTGGAATAGCAGTTGCAACCGGTCTTTGCACAGCATGCGATACATTATTTTCACAGAT…	GCTTTTGCGAGAATGAAACC	TCGAAAGCGGCCAATATAAC
