# Supplementary material for: Stem cells and fluid flow drive cyst formation in an invertebrate excretory organ
Source: eLife. 2015 Jun 9;4:e07405. doi: 10.7554/eLife.07405 (PMC4500094; doi:10.7554/eLife.07405)
Supplement: Supplementary file 2. — Expression domains of slc genes in the planarian protonephridia. DOI: http://dx.doi.org/10.7554/eLife.07405.050 [file elife07405s002.xlsx]

## Sheet: SLCs' expression domains
Supplementary file 2: Expression domains of slc genes in the planarian protonephridia.
Planarian protein	Homo sapiens		Mus musculus		Xenopus laevis/tropicalis		Flame cell	Proximal tubule			Distal tubule		Collecting duct
	Top hit	E-value	Top hit	E-value	Top hit	E-value	FC	PT1	PT2	PT3	DT1	DT2	CD
Smed-slc1a-3	slc1a1	5e-105	slc1a1	1e-101	slc1a3	4e-91
Smed-slc2a-2	slc2a1	5e-87	slc2a1	1e-86	slc2a1	4e-85
Smed-slc2a-4	slc2a4	5e-75	slc2a4	4e-72	slc2a1	2e-70
Smed-slc4a-2	slc4a10	0	slc4a10	0	slc4a7	0
Smed-slc4a-6	slc4a1	2e-83	slc4a2	2e-73	slc4a1	4e-79
Smed-slc4a-7	slc4a1	5e-61	slc4a2	1e-58	slc4a7	9e-29
Smed-slc5a-2	slc5a1	1e-170	slc5a1	8e-179	slc5a1	1e-162
Smed-slc5a-4	slc5a12	2e-115	slc5a12	1e-113	slc5a8	6e-101
Smed-slc6a-5	slc6a5	2e-173	slc6a5	5e-174	slc6a5	1e-164
Smed-slc6a-9	slc6a5	8e-151	slc6a5	4e-150	slc6a9	2e-156
Smed-slc6a-12	slc6a5	8e-124	slc6a5	3e-126	slc6a9	7e-130
Smed-slc6a-13	slc6a2	2e-123	slc6a2	9e-123	slc6a9	3e-125
Smed-slc6a-17	slc6a7	1e-96	slc6a7	1e-97	slc6a13	1e-88
Smed-slc7a-6	slc7a7	1e-122	slc7a7	4e-123	slc7a7	1e-131
Smed-slc9a-3	slc9a2	4e-53	slc9a2	2e-53	slc9a1	1e-55
Smed-slc10a-2	slc10a2	5e-32	slc10a2	3e-36	slc10a2	3e-36
Smed-slc12a-1	slc12a4	0	slc12a4	0	slc12a9	7e-87
Smed-slc12a-4	slc12a6	0	slc12a6	0	slc12a2	6e-51
Smed-slc13a-2	slc13a2	2e-103	slc13a2	4e-111	slc13a2	3e-102
Smed-slc13a-7	slc13a1	3e-37	slc13a1	1e-38	slc13a4	2e-36
Smed-slc15a-2	slc15a2	3e-32	slc15a2	8e-37	slc15a2	2e-34
Smed-slc15a-3	slc15a1	3e-105	slc15a1	8e-106	slc15a2	5e-93
Smed-slc16a-22	slc16a12	2e-19	slc16a12	2e-19	slc16a12	6e-19
Smed-slc17a-3	slc17a5	1e-90	slc17a6	2e-84	slc17a5	3e-84
Smed-slc17a-5	slc17a5	4e-98	slc17a5	1e-98	slc17a5	7e-99
Smed-slc20a-1	slc20a1	1e-66	slc20a1	4e-62	slc20a1	7e-63
Smed-slc20a-2	slc20a1	2e-72	slc20a1	3e-66	slc20a1	3e-69
Smed-slc22a-3	slc22a7	1e-46	slc22a7	2e-47	slc22a16	3e-49
Smed-slc22a-5	slc22a5	4e-36	slc22a5	2e-36	slc22a5	1e-31
Smed-slc22a-6	slc22a6	2e-27	slc22a6	4e-31	slc22a6	3e-28
Smed-slc23a-1	slc23a1	5e-83	slc23a1	2e-81	slc23a2-like	9e-90
Smed-slc23a-2	slc23a1	5e-90	slc23a2	4e-91	slc23a2-like	1e-106
Smed-slc24a-2	slc24a6	3e-33	slc24a6	5e-32	slc24a6	9e-35
Smed-slc24a-3	slc24a6	3e-47	slc24a6	6e-46	slc24a6	8e-44
Smed-slc24a-5	slc24a6	4e-44	slc24a6	2e-45	slc24a6	2e-48
Smed-slc24a-7	slc24a6	4e-23	slc24a6	2e-21	slc24a6	7e-23
Smed-slc24a-8	slc24a5	1e-91	slc24a5	1e-86	slc24a5	1e-90
Smed-slc25a-22	slc25a23	2e-144	slc25a23	7e-146	slc25a23	2e-147
Smed-slc26a-5	slc26a5	1e-60	slc26a5	1e-57	slc26a5	1e-58
Smed-slc26a-8	slc26a2	9e-114	slc26a5	5e-111	slc26a5	6e-121
Smed-slc28a-1	slc28a3	9e-110	slc28a3	1e-111	slc28a3	1e-119
Smed-slc28a-2	slc28a3	1e-31	slc28a3	9e-31	slc28a3	3e-28
Smed-slc28a-3	slc28a3	2e-107	slc28a3	8e-107	slc28a3	1e-109
Smed-slc30a-3	slc30a2	4e-106	slc30a2	3e-105	slc30a2	6e-114
Smed-slc40a1	slc40a1	3e-73	slc40a1	5e-71	slc40a1	3e-73
Smed-slc42a-2	RHAG	1e-96	RHAG	5e-95	RHCG	4e-93
Smed-slc43a-7	slc43a1	1e-10	slc43a1	2e-12	slc43a1	4e-13
Smed-slc44a-2	slc44a2	2e-114	slc44a2	6e-118	slc44a4	7e-125
Smed-slc44a-3	slc44a2	3e-86	slc44a2	1e-87	slc44a2	4e-86
