# Supplementary material for: Stem cells and fluid flow drive cyst formation in an invertebrate excretory organ
Source: eLife. 2015 Jun 9;4:e07405. doi: 10.7554/eLife.07405 (PMC4500094; doi:10.7554/eLife.07405)
Supplement: Supplementary file 3. — Expression domains of slc genes in the rodent metanephros. DOI: http://dx.doi.org/10.7554/eLife.07405.051 [file elife07405s003.xlsx]

## Sheet: SLCs' expression
Supplementary file 3: Expression domains of slc genes in the rodent metanephros.
Transported solutes	Solute carrier	Proximal tubule			Intermediate tubule		Distal tubule		Collecting duct		Reference(s)
		S1	S2	S3	DTL	ATL	TAL	DCT	CNT	CD
inorganic ions	slc6a13										1
	slc6a19										2
	slc13a1										3
	slc13a2										4
	slc13a3										1
organic ions	slc22a2										5
	slc22a5										6,7
	slc22a6										8,9
glucose	slc5a1										10,11
	slc5a2										1
amino acids	slc1a1										12
peptides	slc15a1										13,14
	slc15a2										13-15
nucleosides	slc28a1										16
	slc28a2										16
	slc28a3										16
vitamines	slc23a1										17
	slc23a2										17
	slc23a3										18
bicarbonate	slc4a1										19
	slc4a2										20
	slc4a4										1,21,22
sodium/chloride	slc12a1										1
	slc12a3										1
ammonium	slc42a3										23,24
Reference(s)
1. Raciti, D. et al. Organization of the pronephric kidney revealed by large-scale gene expression mapping. Genome biology 9, R84 (2008).
2. Kleta, R. et al. Mutations in SLC6A19, encoding B0AT1, cause Hartnup disorder. Nature genetics 36, 999-1002 (2004).
3. Lotscher, M. et al. Immunolocalization of Na/SO4-cotransport (NaSi-1) in rat kidney. Pflugers Arch 432, 373-378 (1996).
4. Chen, X. Z., Shayakul, C., Berger, U. V., Tian, W. & Hediger, M. A. Characterization of a rat Na+-dicarboxylate cotransporter. The Journal of biological chemistry 273, 20972-20981 (1998).
5. Koepsell, H., Schmitt, B. M. & Gorboulev, V. Organic cation transporters. Reviews of physiology, biochemistry and pharmacology 150, 36-90 (2003).
6. Tamai, I. et al. Na(+)-coupled transport of L-carnitine via high-affinity carnitine transporter OCTN2 and its subcellular localization in kidney. Biochimica et biophysica acta 1512, 273-284 (2001).
7. Tamai, I. et al. Involvement of OCTN1 (SLC22A4) in pH-dependent transport of organic cations. Molecular pharmaceutics 1, 57-66 (2004).
8. Kojima, R. et al. Immunolocalization of multispecific organic anion transporters, OAT1, OAT2, and OAT3, in rat kidney. Journal of the American Society of Nephrology : JASN 13, 848-857 (2002).
9. Ljubojevic, M. et al. Rat renal cortical OAT1 and OAT3 exhibit gender differences determined by both androgen stimulation and estrogen inhibition. Am J Physiol Renal Physiol 287, F124-138 (2004).
10. Lee, W. S., Kanai, Y., Wells, R. G. & Hediger, M. A. The high affinity Na+/glucose cotransporter. Re-evaluation of function and distribution of expression. The Journal of biological chemistry 269,
12032-12039 (1994).
11. Sabolic, I. et al. Rat renal glucose transporter SGLT1 exhibits zonal distribution and androgen-dependent gender differences. Am J Physiol Renal Physiol 290, F913-926 (2006).
12. Shayakul, C. et al. Localization of the high-affinity glutamate transporter EAAC1 in rat kidney. The American journal of physiology 273, F1023-1029 (1997).
13. Shen, H. et al. Localization of PEPT1 and PEPT2 proton-coupled oligopeptide transporter mRNA and protein in rat kidney. The American journal of physiology 276, F658-665 (1999).
14. Smith, D. E. et al. Tubular localization and tissue distribution of peptide transporters in rat kidney. Pharmaceutical research 15, 1244-1249 (1998).
15. Daniel, H. & Rubio-Aliaga, I. An update on renal peptide transporters. Am J Physiol Renal Physiol 284, F885-892 (2003).
16. Rodriguez-Mulero, S. et al. Expression of concentrative nucleoside transporters SLC28 (CNT1, CNT2, and CNT3) along the rat nephron: effect of diabetes. Kidney international 68, 665-672 (2005).
17. Eck, P., Kwon, O., Chen, S., Mian, O. & Levine, M. The human sodium-dependent ascorbic acid transporters SLC23A1 and SLC23A2 do not mediate ascorbic acid release in the proximal renal
epithelial cell. Physiological reports 1, e00136 (2013).
18. Burzle, M. et al. The sodium-dependent ascorbic acid transporter family SLC23. Molecular aspects of medicine 34, 436-454 (2013).
19. Alper, S. L., Natale, J., Gluck, S., Lodish, H. F. & Brown, D. Subtypes of intercalated cells in rat kidney collecting duct defined by antibodies against erythroid band 3 and renal vacuolar H+-ATPase.
Proceedings of the National Academy of Sciences of the United States of America 86, 5429-5433 (1989).
20. Castillo, J. E. et al. In situ localization of anion exchanger-2 in the human kidney. Cell and tissue research 299, 281-287 (2000).
21. Endo, Y. et al. Localization of NBC1 variants in rat kidney. Nephron. Physiology 104, p87-94 (2006).
22. Roussa, E., Nastainczyk, W. & Thevenod, F. Differential expression of electrogenic NBC1 (SLC4A4) variants in rat kidney and pancreas. Biochemical and biophysical research communications 314,
382-389 (2004).
23. Eladari, D. et al. Expression of RhCG, a new putative NH(3)/NH(4)(+) transporter, along the rat nephron. Journal of the American Society of Nephrology : JASN 13, 1999-2008 (2002).
24. Verlander, J. W. et al. Localization of the ammonium transporter proteins RhBG and RhCG in mouse kidney. Am J Physiol Renal Physiol 284, F323-337 (2003).
