# Supplementary material for: Stem cells and fluid flow drive cyst formation in an invertebrate excretory organ
Source: eLife. 2015 Jun 9;4:e07405. doi: 10.7554/eLife.07405 (PMC4500094; doi:10.7554/eLife.07405)
Supplement: Supplementary file 4. — Summary information of the planarian homologs of human kidney disease genes. DOI: http://dx.doi.org/10.7554/eLife.07405.052 [file elife07405s004.xlsx]

## Sheet: Note
Supplementary file 4: Summary information of the planarian homologs of human kidney disease genes.
No.	Gene ID	GenBank	Sequence	Forward Primer	Reverse Primer
1	Smed-NPHP1		TCTATATAAATCTTATATGTGATAGTCATTATTATCAAATATAATGGAGAAACTGTCTGAAATAATCACAGAAAATGAAGAAATAATATCTGATGTAAACGATTTAATTAAAGAATCAAAGAATTACAAAAAGCTTGACAAAGAGAGCCTAGACAAGAACATAAAAAAATGCCAAAATTTATTGTTGGATGTTGATGATATTATAGAAGTTATTTTGGCATGTAAAAAACCACCAACTATCTCTGAAAATGATCCAACACTTGCGACGTTCGATTCCGATAAAAAATCTTCACATGCTAAAGCTTTAAAAGCTAAAAAAGTTCTGGAAGATAATATGTCAAACCTTGAAAAGTTCTATAAAAAAAACTTTGAGGATTCGATTCCAAAGGAACAACCAGA…	ATCCAACACTTGCGACGTTC	TGCAAAGGTACAAAAGAGTGCTC
2	Smed-NPHP4		CAATTATAAACTTTAATTTTTCGAAAAATGGATTTAAGAGTATTAAGTGAAAAGCATAAATACATACCACCTCCAAAAGAGAGACAAGGAAATACAAAGGCTGATAACTTATCATTTTGTATTAAGCTGTTAGATTTGGATTTAAGTTCCCGTTTAGTGCCGGATACAAATGAAAACATTTATATTAAAGCGAGTTTATTCGATTTTAATTATCAGTCATTTTTCGGTAAACAATGGGACAGTAGTACCATGGAAAATCTCAACAAACATGATGATATTTTTACAATGCAATGCAATCAACCGATCTATTTTTACACTGCATTTATGGATGAATATTTGTCCGTAATTTTTGAAATAATACGTTATAAAACAGAAGACAATCAAACTTGCATTGGATGG…	CAAACTTGCATTGGATGGTG	TTTTCCACTTGGTTTGCCTC
3	Smed-NPHP5		CGAAAATACGGAGATTTTAATTAATTTTTAAAAAAATTATTTAATCAACATTATTTAGTCGTGTAAGGTTCGCTGGACCCATGATAGCTTTTCTAAAAATATTTTGAACATTATAAATTTTCAACGAAATAATTAACAAATTATTTGACATTTTAACCTGACACAATAGTAATTATTGAATGTTTACGATCATAGAGATTGCATAGACTATCCTTGACACAGGGATTAAAGCTGTCTTTTTTGAGTAAAAGCGCATTAGGATTTGGGTATATGAATCAAGCATTACTAAATCTTCGATCATTGAAATACTGCAATCATATAGTTATATCAGGATATAAGACAACAGTTGATTTGACGAAAAGCTGTTCACAGAACATTTCATTTAAGGATTCTTGAACA…	TGAACCGAAATCCTGGAAAG	ATCCAAATCCACAGGTTCC
4	Smed-NPHP6		TCTATATAAATCTTATATGTAAACAATGAGTTCTTCAGATTGGGATAGAATTTTGAAAGTTAAGACTGATCAGTTAAATTCTATGTCACCCGACGATATTGATATAATCTATGAACTAATGGTCAATATCGATGACATCAGTAATGTTGATGATGCCGATAAGCTTTACAAGGCTTTCAACATTGCACAATTCATCATGAGCTACAAAGCTGAGGAAAACAAAGGTCTAAATGAAGATTTAGAAGAAGCCAATGTTGACATAAAAAAATTGAAAATTATCAAAGAAGAATTAGAAAAAGAGAATGCTGCGTTGCAAAGAAGTGACGGAACAGATATAAATGTCGTGAGAGAAAAACGAAACTGGGAAATGGAGAAAGAATCGATGAACCAAGAAATTCG…	TGAGATCTGTCGGCTGTACG	CTTTTCCAGCTCCTTTGTCG
5	Smed-Gli-3	ACZ64516.1
6	Smed-NPHP8		TTATTGTGTATAATATAAATAAACTTATGAAATAAACTATCGAGTTATTTGTGATGAATTTACAGTATCAAGCACCAAATACACCGAATTCCGCTCGGTATAAATCCCAAGATTTATATTCCGATTCCAATACCGATTTGAATGCAGTTATACCTAAAATGGATTTAGCACAAGAAAGAAAAACTATTTCTCAGTGGACAAAAGACTATTTAGAAGATAAATATTTACGTCTTCAAGATGATCATGAAACTTTGAAGAAACATGCAAGATTACAGGAATTGAAAATAAAAAAATTAGGTACAAAGTTACTCAAAATAACCAGTGACGCAAAGAAAAATGGAGATATCACACCGAAAACTGACGACTTTGAAGAATTTCGTAGAAAATGCTCAATTTTGG…	ATACACCGAATTCTGCTCGG	AACATTGACCTTTGCGGTTC
7	Smed-NEK8-1		TTGGCTGTTACTTTGTTAATAAAAATTGATTGATTCCATTGAATCAATTGCATGTTGAAATGAATAATGGATAATTGTAGAGACAATGAAGTTTTGTCGAATAGAGATTTTTCAACTAACCTCAATGTCGTTTCATATGTTCAAGTACGAGTTCTAGGAAAAGGTGCTTATGGTAAAGCTGTTCTCTACAGGAATGCCGTTGATAATTCATTAGTGGTTTGGAAAGAAATCGATATTGATAAAAATAAAATCAATGAAATCCAAAATGAAATCGATATTCTATCAATTTTGGATCATCCAAACATTGTGGCATATTACAATCATTTTGTATACATCGACACCGTTTTCATAGAAATGGAATACGCAAATGCTGGCTCATTATCTAATTATCTACGACAA…	CTGTTCTCTACAGGAATGCCG	CCTCCTGCAATTCTTTACGC
8	Smed-NEK8-2		AAGGATTTGAAAATAGTATTTATATATTTAATTTATTATCCGTAAATAATTGAATGTTAAATTTTTATTTTCGAAATAGATTAAATTTAAAAATTTTAAGGTTAAATTTTAATCTAATTTTATAATTAATACTTATATTGTTCTTGCCACAAATTTTATATTGCCTCATTTAATACATGTCAGAATCATTATCGGTGGTTATTGTCTCTAGTAAAGTTAGACATTCGAATACCATCCATAAGAATATTAATACAAATACATTATTTTTTCAATATCGTTATGACGTTGGATATGATGGAATATTAGGAATTTTGCAAAATAATTTAGGAGCAAACAAAATAAAAAATCTTGCAATTGTCCTCTACAGTACTCCGTTTGCAGTTTATATTTGCTCAAATG…	CGGAACTGCGGTTCTTTATC	TTCATTGAATGGCACAAACC
9	Smed-LRRC50		AATTAATTTGTTTAACTAGTAATTTACCAAGGAAACTAGGTTACGATTTTTTTGTTTTGTCTTACATTGTTAATAAAATGAATTGCAATTGCGATAACTTTGATTGTAGCATGGAAGATTTAAAGTTAATTTCGGAAACTACCCCAATTTCAAGTGTTGAAGAAATTGATTTCAAACAAGAAAATTGTGTATTAGACCAAAAACTCGATGAAATAGAATGTGAAAATGATATGCCTTCAGAATATAATTTTAATTCTACTAATAATAATGAGTGCGATGAAAATGAAGAATTAATTGATGAAAATTTTAATCATAACTTAAATCTCAAAATTTGTGATGATGAAACCTTCAACACATGTATAAATGCAATTGAAGATCCACTCAAATCTTCAATGTGTT…	TCGGAAACTACCCCAATTTC	ACAAGTTGATCCGGCTTGAG
10	Smed-DNAHb-1		AATAGATAGAGTTTCACCATTGAATATCAAATTGAATAATTCTCATTACCATATTTGATTATGGCTTCTGAGTTAGAACTGAATGACAAGCGTGGCGAATTTATCGGTGACTACGTACTGAAATCGCTGAAACAAAAATCAGATAAGTTCCTCAAATTATGGAATACCGACGAAACAAAACAAATGATGCTAGATTTCTTTGAAAAGCCAGAAATACAACATTTATTTGTGCTACAAGCTCCTGGGGGAGGAGCACTGAACCTTCAAAATGAGTTTCCCACTAATTTAAAAAGTAAAGCTTGTTTTTTTACCAAGAAAGCAAAAGAATCAATTTCACGTGATGCCGCATTCAACAAGGTTCTGATATTTGGTGATATTTCCTATACACCCTTGGATCAG…	ACCTATTTCCAGCTCTTGATGTCC	CAAGTCCAATATCTCTCCTGATGC
10	Smed-NEPH-1		TGCAAATGGTAAATTGTAAAATTGTTTTTGAACGAGTCATTGCCTATCAAATTTAGTATTTTGGAGCAGTTTCATAACCTAATTCTTATCAGTAACTCATCATAAATCCCTGTCGGATATAAAAGCATCAAACATCATCTATCAATATAATTTGATTGCTTTCAAAAGGAGAAAAGAAACAATTAAATATGTTGATAGTCCATGGTGCTTTCCATATTCCAGGAAATTTAGCTTTTACATCATTGTACATTTACCTATGGATGGTGAAGTTTGCAGATAATCAGATATTGGGCCCAGTATCAACGTCAGTTCTCATTAATTCAACAGCTCGATTGAGATGTAGAGTAACATTTAACAATTCGAATACCCCTGTGAAAGTGCAGTGGCAGAAAGATGGGT…	GCCAGGACCAAGAGAAACTG	ACGGACGTCTGTTAAATCCG
11	Smed-NEPH-2		TAGAAGTGTTCTAGAATTTAATTGGCTGGTTTTTGAATCATCTCTCATGATGCATTTGCTGATGCCGTTTTTCCATTCGGTGTGCTAGATGCTGCATGCTATCTCAACTTTCAAAAACTGGTGCTGCGCTATTTTCAAAACAGAATTAGCCGTTTTTTTTGTTGTTGTGAAAATTTATTATTTAATTTGATCTTCTCAAGAACCTTCGGAAAATTTTTCGGTGAAATAGATTTTGATTGGAAAAGAGATCTTTCAGGAAAAAAAAACTAATAAACATTTGAGTTTTTTTTTCAGATTAGATTATTATTATTATTGTTATTTATTATTTTATTTTTCGAAAAACGGGAGTATATATCAGTTCTATTATTTATTGAAAAAAAGAAATGCTATTGAAACTTT…	TGGGTTAAAAGTGGCTTTGG	GCATCATTTGTGTCGATTGG
12	Smed-NEPH-3		TTTAGATATGATGTTGTAAATAGTTTGGAATTGAAAATTGTCAGTTTGAAGAACGGAAACTGGTTGAAATGCTTAGCTATAAATAATGGATATACAAATCAAAAATTAAATTATACTTCAGCTCAAATCGTAGTTTATACAGTTCCAATTGTCGTTATCAATGTCTATCCAAAGAAACAAAATAATATTTTCATTGAAAATGACATAGTCGAATTTACTTGCTCAGCTTCTGGACGGCCAAGCGACTTTCATTGGGCATGGACTATTGGAGACGAATCGTTAGTCAATATTCGAGATCCTAAATATAAGTTAAAGATAACTCGAGTCGATCATGGAAAAAAATAACTTGCTGTGCAACGTCAAAATCAATAGGATGCAATTCTACAAATATTTTAGTAA…	TGGGTAAAAGACGGATTTGG	CGGGGATCCTTTTCTCTAGG
13	Smed-NPHS1-1		CGATCTTTTTCATGTTTAACGAAAATAAAAATCAAATTTCTCAAACTGGAACACAAGCAATCAAACAAAAAATGAAATGTTGAACTTTTGGATGATATGCGTTTTTGTTTTATCAAATACTTTTATAAATCGCATTGAATTCGTTTTGTGTCAAGATCCATTTAATGTCGATGATCTAGATGCTGCTGAGTCAATTTCTCTTTCCCAATCCAGCACCTGCACAGAAAAAGACGACATTCATCGAATTCAGTGTTTCCGGGAGTTGCCTTCACCAAAATATGACGTATTGGAAGGAAAAGATGTTTTGATGGGTTGCCGCGTGGCTCATCAACAAGGCAAGTTACAATGGGCTTTTAAAGGAAAAATGCTAGGATTTGATAGAAACATTCCGACCTACCC…	TTTGAGTGGAGCGTCAACAG	AGAAATTGGGCCGGTAAATC
14	Smed-NPHS1-2		GATTCAATAGGAACATTCCATTCAAGCCTCGGTTTTCAATGACTGGAGATGAAGAAGCAGGAGATCAAAGTTTAAGAATTGAAAACGTAACAATATCCGATGCTGGAGAATATGAATGTCAAGTTACTCGAGGAAACTACGGCAAAAAAGAATTGCGCAGATTAACCCATTTGACTTTCCACCGTCCCAACCGCTGATATATGAAAACAATAACAGACAACCAAGCTCGACAATTCTAATAACGATATCGGCGAAAATGTACGACAATCACAACAAAAAGCTTAATCTGAAATGTGAATCCAAAGAAGGTCAACCGGATCCAACCTTTGAATGGTATCACAATTCCCAAATGTTGAAAGAACAAGAACTTTTAGTTAAAATAATCGACTACAAAACTCA…	AACATTCCATTCAAGCCTCG	ATTTCGCACTTTGTCCCAAC
15	Smed-NPHS1-3		GGAAAACATTTTAATCAAAATTTATAGAAAAGAAAATGTATCAAATTTGGATAGTTATTGTGCTGGGCTCAAAAATAATTTACGACTCATCTCCATTGCCGGTGACTCAATCGCAGAAATGTTCGGCGCGTGAATTGAAAAATTACATTCAGTGCTTCAAAGAAATCCCACTGACAGATTATTATGTTCTCATCAACGATTCGATAGCAATTTCTTGTGTTGTCAACAATCAGCACGGAAAGGTTCAATGGAGAGCTAAAAATTTAGTTTTAGGATATGACAGATCAGTGCCAGGAATGCCAAGGTTACAAATAATCGGCGATGTGACAAAGGGAGAACATAATTTAAAGATAACTAAAGCACAAACGGAAGATTCTGGTGATTATGAATGTCAGGTTC…	GTTGTCAACAATCAGCACGG	GAAAGTTTGTTCGCTGCCTC
16	Smed-NPHS1-4		TGTACAATTTAAATATAGATAAATATTGGAGAGATTTGATTGGTTAGTTATTAGCCAATGAGATTATTGTTTCAAAAAGTGATAAATTTACACTTTTTTTATTGGGATCATTTACATGACAATGCAATTTCAAATCATATCAATTAATGCACTGATTATTTCTCTTTTGATCGATCTTAGACGAGGTGCAAATCAGAAAAGTTTTAATGTCAAATTTCACAGTATTCAAAGCTTTCATAACATCATTACGACAGTGCGCACCTCGAATCTATCAGAAATTAACAACTCACTATATAAACATTCACTCGTAAATTCCTTTGATTTAGATGATCTTGACAGTGCTGTTTTGTTGCAATCAAAAAAGTGTACCAATTTTGAGATACAAGAAAAGCTTCAGTG…	TGTGCTACCGTCAGTTCCAG	AGTTTCGTTCCGATTGATGG
17	Smed-NPHS1-5		ATCTGCTGCAGAGAAATTTTATCATTTATTTTGACAAGTTCCCGTGAAAAATATATTTCCTGTCTGAATCTCTCGAATGCCTTCAAGGCTAGCCTGGCTAATCCAGTGGTGGCTGATCAGCTTCACAAATTTATGTCGATTGGGAGGGGCAAAGGTTATCGTTCAGTCTTCTCAATGTTCCCCAGAAGATATTGAAAAAAGATTGCAATGTTTCAGAGAAACTCCACAAGACAAATACGAATCAATTGTAAATGATACGGTCGTTATGCGCTGCGCCGTGGACAACCAACACGGACGCGTTCAGTGGAGAGCTAAGGAAGTCACGATGGGTTTCGACAGAGCCATTCCAGCGAAGCCACGATTCCGCATTACCGGAGATGCGAGCAGGAGCGAATACTT…	AAGTCACGATGGGTTTCGAC	TGACTGCGTTCGATTTGAAG
18	Smed-NPHS1-6		AAATTAAAAATAACTATTGTCAAAATCGAAAGGATTTTTCGTGGAAAAGACATATTTTCAAAAAAAAAGGTTTCGATTTTTAACATCTGGAATACATTTTTTTAATCGTTAGATATCCAATTAAAATGTTTGCAAAAAAATGGAATTGCTTTTTGAAATTTTTTTTGGTTTTGATTCTTATTGGAAGTTTTGTTTCTTCTCAACATCCTGATCAGTCTTTTGATGATTCTGATTTGACAGATTCAGAAATGTCGAGTGGTGCTAAAATCAAACAATCAATTGAATGCACCAATGAAGAAATCGTGAACCGTATTCAGTGCTTTCAAGAAATACCGAAACCAGTTTATGAAGTTGCTCAAGGTTCTGCTGCTACTTTACGATGTATTGTACGAAATCAGT…	AATCCACCTGCGGTTGTTAG	CGAGGCAGATATTGGGAATC
19	Smed-NPHS1-7		TGAATATGTAACTTTGTAATTTAGGTTCTTTTATTATCCAGATTATGCATTAAATTTTACCTTCTATTTGTCAGTTCTTTTTAAGGAGTTTTTAACGATTACAATGCTCTAAACCGAATTCCACAATGCTGCTGCTTCCTGTTGTTTATGTCGTCGCCATTTTATCAAATCCAACATTTGGATTTGAAACGAGAATTGAATGGACGAAAGGCTCTTTTTATCCGATTTCAAAGCTTCTTGACTCCGGCACCGAACAAGATCTGTTCTGTTCAATCGAGACTGAGGAGCAAACTCATCGGATGTTGTTATTATGCCCTTTGACAGTCGGGTTATGCATGACCGATTGCATTGAAAATAAGGATATCTCTTGCAACAGAAAAACGATCTCAGGACAAATTG…	AATCACAATTAAGGCTGCCG	CGTGAGGGATGAGCTTTCTC
20	Smed-PKD1L-1		CGACGCTAGCAACGAGACAATGTTGGAGAAATCTGTATTCAAATGTAGCAAATGAAACCTAATAAAAAATAACAAAAGAAATAGATACTTGACCGAAACATAGAGTCACATTTAATTATCCTCCCAAGAGGATACATGCATAAATATTACAATGAGGAATTTGTATTTCACCAATCCAAACGGAAACCATCTCCCAATCTTATCAAAACTACAATGGGGTTATAATCTTACTGTTGTTATTTACATGGTTACCATGATACATTTGGTTGTTTACAACAGGGTGAACATTAAGAAATCGGGATATATTTAAGTTCTGTCCCAGGAAATTATTCCCGTGCTTGGTGCCTGCTGAAGAAGACGAGGATGACAATGAAAACTGTTCCCAACTGTTGTTATTCC…	CAATCACACTTTCACCGTGG	ACGTAGACAAATCCCGCAAC
21	Smed-PKD1L-2		CATTGAATTGTCCAGTTAATGGAAGTTGGAGTTCATGGAGTACATGGTCATCATGCTCGGTTTCGTGTGGATCCAATGGCATTATGCAAAGAAGCCGCCTATGTAACAATCCGGCACCGTCAAACGCTGGACAGGACTGTTCTGGTCTTTCAACTGATACTCAAAGCTGTACAAATGTTCCATTGAATTGTCCAGTAAATGGGATGTGGAGTTCATGGAGTACGTGGTCATCTTGTTCTTCTTCATGTGGCTTTGGGACAAGATCAAGGACAAGAAATTGTGACAACCCTTCGCCATTAAATGGTGGATTAGGATGTAGCTCTTGTGTAACAGTTATATTTGGATCATGCGGCATGAGCGATATCAATGTTGAAAATTGTACTTGGATTTCATGTAGCG…	AAATTGTGACAACCCTTCGC	ATGTCGACAGGGACTATCGC
22	Smed-PKD1L-3		CTTCCGATCTTTTCACTATAGCTTGTAAATTATTACTTTTTTAAGGTTAGCTTTTACGAGTTTGATAGGCATAACATCAGAACCGACATCATTACAATTCACATGGTCTACTGGGAGTAATATCACTTTCTCGGTGTTAATTAACAATGTCTCTTACAATTTTGTGGCTAATGAATCAATCAAACTGGGAAGTACAGAAAATATCACTCTGCCTATTATTGGAGTTTATATTGGAATCATTCGAGCGATTAATTTTGTTTCTGATGCTATTCTAGTATCAAATATAACTTACTATCAACGAATTACCGGCCTCCAATTCATACCAGATAAAATTTATATCTCGAATGGGTCAGCCATAACATTTACAGTAAATTTGACAACAGGATCTTTAGTAACGTC…	ACAAAATGTCGGTCCAGGAG	TCCAGGCAAAAATCCTCATC
23	Smed-PKD2-1		AGGCAGTCAAATATTTTCATTGAATTTTTATCTGAAACTTGTCATTATTTAAAAAAATGTCACGTCAAGCGTCAGTGTTGCGGTTGACATCCTCAATTGGTGGCTCTATAGCCAGCATTAAATCTTTATTGTCAAAAAGTAAAATTCATCCAGTTGATGTTGACAATTCCGACACGGTTTATGAAATTAAAGATTTTGACAATTATTCTGGCGAAAAATCAAATTCAGAACAAAATTTGTCATCTTCAGCAGATTTATTTCTTCTTGAAGATGATAATCATGCATGTGGGAAAAAGTTTCTTCGAGTTATTAGAAGAGCCTGGTCAACAAGATATACAGAAGAACTTAGCTCAAATAAAGTTGTTTTTCTAAAAACAGCCCTTAGGGAATTGGTTACCT…	AAAACAGCCCTTAGGGAATTGG	AGAGTCATACCGCATGAACAGC
24	Smed-PKD2-2		TAACAATACTTGGAAGAAACAACTATTTTAAAATTCGTGTCAGAAATACTTCAGATTCTTCATTCAAAGAATTAGAAATTCAACCGAAATCTTTCAAAATACCACCATCCGTTTGTATGGCTCAAGCAAAAATAAATGGCCTTCAATTGTTACAATTCAAATCAGAAAAGACTATTACAACCTAGTGCACGTGGAGAATTTTTCAAATGCATAATTACGGTATGAACAAAAGTAGACCCCCTACAGCTGATAGTAGACGCGTTTTATGGAATGATGAGGATTATGTAGAAAGTGAACACATGGATAATGAGCCAACTGCAATGGAAGATCAACACCAGATTGAAAATGTTTACAAGACACAAGCCGTCACGGAAGAACAAAAATATTCTTCAAATGGTT…	ACTGCAATGGAAGATCAACACC	GCTATTTCGGCTTTTACCTCAGC
25	Smed-PKD2-3		GGTAACACAAAATCGGTGACATTCCTGTACAATAGTTTGAACGAAGTGTATGTGTTTGTGATCCAATAAAGAAGTTATATTTTGTTAACTCAAACACTACCAGAAATTTTATATTAACCGAATCGAAGAAAACCAAATTCAGCTTGATAAGAATATTCCACAGACTCACTTCAATTTATCTTCAGCAATTTTCTGAATTTTCAAGAATGTCTGTGACTGACACCCGCAATGTGCTCGAGGCCATGGAATGTGAGACTTTATCCAGCAATGCCTACGAATATAATAATAAAACCGTGAAAACTTTTTCAAACGACAAAATTAATTTCGATGAAAAACAGAATTCAAAATGTTCACAAATGTGCGAAAAAATCACAAATTATTTATGGACAACCCGCACGA…	AGACCTGAAACAAGCACTGAAGG	CTGCAGCTCAATAGATTCCATGC
26	Smed-PKD2-4		TTTACGTTCTAATTTCATATATTTTCTGATTCCATACTGTTGGGACATAAGTTTGTAAATAACAATTTTGAAAATGCAAATGACCTTAGGTTTTTATTTCAAAAACGATTTATTAGATTTTGTATTTAAAGTAATGCATTCAAATGGTGATTATGGAACGAGAGAACTCCCTTCTGCAATGTCTGATGATTCATATGAATATGGTAAATCAACAAAAGATTCAATTGAAGAAACTAATTTTATCAATCCAAATAGTTGTTGGAATCGTTTTAAAAATGGAATAAGATCTCTTTGGGCAACAAGGCACACAGAGGATACAAAAGTTGACAGACAGCTTTACATAAAGACCACACTCCGTGAATTGGTGATATATATATTTTTCTTGGCTGTTTTAGTTAT…	GCTTACCAAGACTTAGACAGGTTCG	CCCCATAGTTTCTCTGCTTCTAGC
27	Smed-PKD2L-1		TTAAGATGGCAAAAGGATGGTCAACTGAAGACATGAAAGCAAATGTTGAATATGATGCATATGATGAAATATCGCATGCAGATTCTGTGTCATTTGACAATGACAAAAATAAAGTTAAATATGGTTTTTGGAATCGTTTTTCTAATGGGATGAGATCCATTTGGGCAACAAAGCAAACTGAAGATATCAAGGCAAATAGAAATTTATATATTCAGACAACACTGAGAGAACTTTTTATTTATATAGTATTCCTAGCAATTTTAATGATCATTGCATTTGGAATGACTACTGGCACAATGTATTGGCTTACAAATTTACTCAACAATTTGTTTGTGAATGGACAAGTCAATAATACTGGAAGTTTCAATTCAATGGCATCTAGTGCTGATTTCTGGACAT…	CAAAAGGATGGTCAACTGAAGAC	TGCTGAGAATAACATGAGGAATG
28	Smed-PKD2L-2		AGACTCGTCATTGTATGACAAGGGATTAATACAAACGTTTATGGTTAAAGTTCTGTAAGAGCTTTTTGAAAATATAAAAATATTTTATTGAATCTTATTTGTAATATTTATTATTAATTTTACTATTTACTTATATATTTTTTAATAAAAATATAATATATCGTATCGACATTGTGGGTCGAATTCAACCGCACTTTGGGAACCCCTGATTTACATGAATAATTAAATTTAGTTACTAAATGGACATTTTTCTTTAAACAACATATATTTTAAGTTCATAGCATTAACAACTTGGATAAAATTACATAATCATCATTACGTAATATAAATTGTTAACGTCCTGATACCATGACAATTATTAAATATCTTTAAAATGATTTTTGTATATTTCTGGAAGAT…	TCGTATCGACATTGTGGGTC	TCCACCATCATTGAAAAGGC
